# Supplementary material for: A method to estimate population densities and electricity consumption from mobile phone data in developing countries
Source: PLoS One. 2020 Jun 30;15(6):e0235224. doi: 10.1371/journal.pone.0235224 (PMC7326166; doi:10.1371/journal.pone.0235224)
Supplement: S1 File — The table contains an id of the Voronoi cell, the longitude and latitude coordinates of each Voronoi centre (slightly modified for privacy reasons), the average population density and nighttime light intensity per km2 inside the cell, and the number of text messages, calls and total call length per km2 for each cell. (ZIP) [file pone.0235224.s001.zip › S1_File.csv]

	Id	pop	dens	elec	area	texts	textsN	calls	callsN	length	lengthN
1	1	1172.45521444874	189.97955430069	27.2335329341317	6.17148102470565	67.8575342465753	23.641095890411	248.731506849315	73.3534246575342	17891.8821917808	5905.39726027397
2	2	708.125736027039	2746.9138491647	52.9973149213656	0.257789568552494	6873.60821917808	3066.92328767123	6591.0301369863	1931.12054794521	564303.095890411	173147.287671233
3	3	1980.66400838388	1509.88331199264	51.891122278057	1.31179939049061	1912.92876712329	677.53698630137	2759.01917808219	665.657534246575	228465.320547945	62455.295890411
4	4	2265.67436586355	3880.27267701485	58.6808510638298	0.583895657458425	3834.98904109589	2049.40273972603	4095.07945205479	1343.53424657534	333399.673972603	128291.260273973
5	5	1493.21491773347	1452.90533654498	52.9154929577465	1.02774412081406	17333.0493150685	8230.15342465753	15420.5068493151	4516.73424657534	1392909.78630137	467424.180821918
6	6	1897.63229502443	1278.20067881007	53.7121212121212	1.48461217904454	9985.36164383562	5728.60821917808	10991.5671232877	4626.19452054795	764799.824657534	359719.747945205
7	7	1210.51158769904	1077.0057401979	49.1597744360902	1.12396020050609	65.9369863013699	35.3123287671233	70.9698630136986	21.958904109589	5838.25479452055	1826.46849315068
8	8	3268.60802765328	407.932589100935	29.152034261242	8.01261805254917	10658.9671232877	5039.60821917808	8031.54520547945	2335.16438356164	701843.82739726	220166.657534247
9	9	4211.70190210905	5208.12876602877	62.9492583120205	0.808678527608775	14807.5808219178	9436.68219178082	9163.31506849315	3611.09863013699	829765.794520548	339368.019178082
10	10	2313.58951851883	4907.57387082546	62.5304546252414	0.471432438800901	12599.7945205479	6470.72876712329	11461.6657534247	3670.82191780822	1000370.15890411	365211.75890411
11	11	2118.03486033517	200.892552801396	21.7689243027888	10.5431228325775	7721.92602739726	4090.77260273973	6666.91780821918	2147.11232876712	580269.715068493	208355.42739726
12	12	5259.08785374114	4814.19384776716	61.5464895635674	1.09241298128872	7563.79452054795	4183.10684931507	6022.12876712329	2215.10684931507	557452.35890411	231223.498630137
13	13	8566.53677181453	7278.617206922	57.4323374340949	1.17694563792525	20705.9178082192	12050.1315068493	9024.11506849315	3096.27945205479	954240.605479452	401601.369863014
14	14	7755.61809509678	8492.53868473475	63	0.913227290802622	35799.5232876712	21208.7342465753	15745.898630137	5917.45479452055	1532801.64657534	697555.153424658
15	15	1257.83266878948	115.836355089325	19.0192455735181	10.8587037965717	12251.3808219178	7022.82465753425	7785.7698630137	2586.50410958904	756884.421917808	290383.55890411
16	16	6571.36561851785	7165.56276085194	56.5135746606335	0.917075997773628	17988.3232876712	11237.2383561644	9200.74520547945	3796.04657534247	716143.676712329	343673.734246575
17	17	7297.11349455692	8293.10061594774	63	0.879901719813272	15237.2438356164	9723.12328767123	7035.0904109589	2688.24931506849	704256.156164384	315990.539726027
18	18	2764.79928942534	9823.22711654412	63	0.281455295354916	1739.44657534247	967.778082191781	1319.29589041096	482.046575342466	107758.090410959	44594.4739726027
19	19	6154.17443508315	2924.50918683386	46.7846607669617	2.10434436752301	20678.1917808219	12558.6109589041	12385.2684931507	5041.50684931507	927180.632876712	432056.728767123
20	20	1280.08204727124	1705.07069064424	56.5922865013774	0.750750132704219	109.783561643836	64.2438356164384	82.7808219178082	28.3945205479452	7461.14794520548	2623.2602739726
21	21	4115.8495163157	6294.79226240648	63	0.653849935747081	8410.08767123288	4836.06301369863	11012.9698630137	4759.99726027397	804846.652054794	359194.58630137
22	22	3013.10147413031	6294.79226240648	61.6636584519264	0.478665752343416	13576.3095890411	8097.37534246575	7062.44931506849	2378.00821917808	750923.15890411	305753.317808219
23	23	10623.4196346646	6295.02643868884	63	1.68758935933512	13407.6904109589	5311.12328767123	15623.3506849315	5481.99178082192	1198462.25205479	440387.564383562
24	24	2806.82593916302	9823.22711654412	62.9699421965318	0.285733588958338	28628.3863013699	17233.2109589041	20123.3616438356	8313.31232876712	1447032.94520548	681018.739726027
25	25	3495.94734589117	242.134879962573	19.9837114601513	14.4380163090569	5917.85205479452	3381.00821917808	3583.4904109589	906.476712328767	335248.260273973	111209.238356164
26	26	3814.12332519712	9071.48427485304	63	0.420451957985554	26807.9945205479	17243.8575342466	12252.7534246575	5123.37534246575	950830.747945205	468148.402739726
27	27	4946.62919490501	9340.14209282506	62.2860490548352	0.52960962967629	6353.67671232877	2692.9095890411	3887.01643835616	1013.36164383562	334234.819178082	104628.997260274
28	28	3078.67216838162	9823.22711654412	63	0.313407409994274	46742.0191780822	29358.3315068493	25522.7068493151	11335.2410958904	2052420.2739726	1043248.51506849
29	29	5484.04218206924	7794.24950641122	63	0.703601055824336	21243.4684931507	13607.7150684932	7326.58356164384	3264.77808219178	661811.77260274	343777.934246575
30	30	3992.52348359035	9823.22711654412	62.952536158077	0.406437053345352	9567.9095890411	3652.49589041096	7332.42465753425	1625.82739726027	582474.660273973	166768.608219178
31	31	5518.73288582166	90.7703677148614	7.63862971730957	60.798838043245	25406.4054794521	15620.6273972603	18166.5397260274	7190.76164383562	1510169.14246575	678991.657534247
32	32	2465.38026894179	963.753798938719	45.2645161290323	2.55810173890536	17879.997260274	8018.58082191781	7921.81369863014	2050.40547945205	677846.345205479	218585.660273973
33	33	3158.2302239738	8452.55085439186	62.3244739756368	0.373642262363061	11362.2301369863	5295.87671232877	7094.43561643836	1841.54246575342	664880.076712329	216711.465753425
34	34	4582.41804100298	9823.22711654412	63	0.466488047831587	16008.797260274	10235.9890410959	9233.50410958904	3759.02191780822	819219.476712329	393022.649315068
35	35	1730.39507092872	19.0762926126483	5.8276908923643	90.709191039636	8209.97260273973	5052.63561643836	7559.59178082192	3265.99452054795	532162.520547945	260195.589041096
36	36	1525.50759287154	7688.21721962508	63	0.198421499977589	11166.0109589041	5572.4904109589	5597.71232876712	1605.41369863014	569064.512328767	203663.109589041
37	37	1815.41873933947	7557.11504701449	63	0.240226426095851	12667.8876712329	4194.07671232877	7134.46301369863	1646.44109589041	606253.838356164	170711.775342466
38	38	3327.447083704	8031.03079249136	63	0.414323786034416	16320.7452054795	9566.30684931507	7693.72876712329	2577.6301369863	739278.961643836	303884.465753425
39	39	1012.86675942969	7979.87199343306	63	0.126927695113808	16518.701369863	9257.94520547945	8241.75890410959	2309.93150684932	796184.221917808	287863.252054795
40	40	1684.3490368936	2604.67900644534	61.9492063492064	0.646662806712706	10240.402739726	4091.51780821918	7122.25753424658	1640.47945205479	633660.761643836	172665.687671233
41	41	2468.72931921825	8824.73037362487	63	0.279751246179342	8970.87397260274	3760.64931506849	8807.12328767123	1756.36712328767	708056.81369863	177297.876712329
42	42	2179.96263391237	6294.79226240648	62.0807453416149	0.346312085139245	14263.0273972603	8907.24383561644	10937.8684931507	4549.23287671233	772666.619178082	362642.578082192
43	43	7203.8074133821	7138.02407343421	63	1.0092159033468	792.041095890411	345.649315068493	694.301369863014	177.479452054795	63551.7589041096	20585.8246575342
44	44	5467.81524826661	6294.79226240648	63	0.868625209591314	10492.9452054795	6512.85753424658	5397.97808219178	2106.61369863014	530575.989041096	245884.767123288
45	45	6844.90432542803	13549.115974087	63	0.505191950420901	15358.0219178082	8274.24383561644	7844.19726027397	2509.98356164384	750446.838356164	296317.545205479
46	46	1562.03701466921	7688.21721962508	63	0.2031728513968	21900.9178082192	11252.5232876712	11665.8904109589	3109.27397260274	1061814.64931507	357325.567123288
47	47	2094.97266362477	721.438340313687	46.4641833810888	2.90388318246831	10981.5835616438	3998.04657534247	7761.18356164384	1657.05479452055	688531.328767123	176246.871232877
48	48	4633.09798387109	11441.082639615	63	0.404952759263262	23127.1260273973	12750.7835616438	10625.6739726027	3271.27671232877	996601.668493151	376357.197260274
49	49	2464.50623669951	12317.8854963668	63	0.200075429945052	13203.9945205479	5891.31232876712	6880.16164383562	2011.35342465753	614525.504109589	218043.334246575
50	50	1991.5567730746	6294.79226240648	62.6129285527349	0.316381651697785	32436.7479452055	19585.4767123288	23240.2273972603	8745.24383561644	1868786.95068493	818154.797260274
51	51	989.950500010414	6294.79226240648	63	0.157264999183938	37508.9424657534	23555.2931506849	20730.3232876712	8304.88767123288	1915123.20547945	902421.120547945
52	52	2289.81723328685	7469.04986750423	63	0.306574098969296	27049.8219178082	13629.7589041096	11276.7917808219	3492.30410958904	957883.553424658	369133.271232877
53	53	1195.97045392383	3418.88334196002	60.6639072847682	0.349813180006951	15077.6904109589	9620.91780821918	7567.35616438356	3314.25479452055	623611.219178082	313879.117808219
54	54	605.736285530303	6294.79226240648	63	0.0962281613561511	0	0	0	0	0	0
55	55	7259.09786982586	26288.3707093438	63	0.27613342607215	22116.8739726027	11693.6602739726	12331.0520547945	3639.52054794521	1147078.6	424310.238356164
56	56	4104.85185007576	12707.0709462966	63	0.323036824727267	26485.9643835616	14452.2767123288	15508.5589041096	4760.1095890411	1388809.49589041	536522.805479452
57	57	3646.25149952859	15717.8494926272	63	0.231981576184385	30783.1589041096	17850.1671232877	13507.8082191781	4735.65753424658	1311489.06027397	548345.715068493
58	58	4994.11798359329	22279.9515760741	63	0.224152999908507	28818.7123287671	15926.4136986301	11584.7178082192	4076.8602739726	1141018.36438356	495883.4
59	59	1532.1581778309	7688.21721962508	63	0.199286536015123	6487.29863013699	3160.50410958904	4589.45753424658	1053.92328767123	429247.235616438	128513.095890411
60	60	4219.70578928661	13316.1323655442	63	0.316886741093472	33799.1479452055	19207.3671232877	16286.4739726027	4922.70684931507	1472643.76986301	540829.84109589
61	61	1193.9550551863	21.4462852209588	9.59773926149209	55.6718817681058	5133.66575342466	2288.99726027397	3609.63287671233	1182.82465753425	287387.005479452	102094.895890411
62	62	1709.4619448556	3356.87925717959	60.5513091559603	0.5092414155795	13880.701369863	5084.67397260274	4752.69589041096	1022.47123287671	383000.484931507	129656.671232877
63	63	794.88302927038	6294.79226240648	63	0.126276292550201	26310.4410958904	16162.3369863014	13230.5808219178	4979.55068493151	1303112.62465753	588788.147945205
64	64	1409.94533469664	7688.21721962508	63	0.183390413462511	5014.8301369863	2697.81917808219	3095.73424657534	970.227397260274	306676.561643836	119228.780821918
65	65	1130.18295826016	4471.25561146405	63	0.252766349425971	16057.7260273973	5938.27397260274	9637.37808219178	1978.75342465753	732909.953424658	207195.789041096
66	66	1048.95476130214	1480.53737280354	56.5231254379818	0.70849596948427	18755.9315068493	6034.10136986301	4841.01369863014	1107.21095890411	361127.071232877	115269.876712329
67	67	1106.42413689874	1954.26910189512	58.9479760339033	0.566157514247041	6292.47123287671	3952.6904109589	4336.06849315068	1743.13424657534	354787.816438356	163044.706849315
68	68	1276.42753812238	6294.79226240648	63	0.202775164757289	19061.5068493151	11275.402739726	10889.901369863	3839.76712328767	1007643.43287671	424118.038356164
69	69	1554.58426402257	6294.79226240648	63	0.246963553238571	30578.4849315068	18205.0657534247	18196.7095890411	7362.77534246575	1545194.9260274	725864.169863014
70	70	1788.38952613343	5744.98177706993	63	0.311295944100548	15706.2246575342	5460.76712328767	10065.0904109589	2329.58630136986	836344.038356164	255233.887671233
71	71	8870.59326922702	29481.4795308881	63	0.300886977532223	21631.202739726	12720.5150684932	8370.92328767123	3012.5095890411	819394.652054794	361783.010958904
72	72	4831.79907975477	16742.7240451623	63	0.288590976397946	58091.4301369863	34646.6136986301	22591.0575342466	8398.78356164384	2118076.38356164	930888.161643836
73	73	2102.06523526634	7582.24963416887	63	0.277235034018602	43824.295890411	24566.7178082192	18057.3095890411	6164.75068493151	1640429.26849315	674774.515068493
74	74	840.40621474572	7688.21721962509	63	0.10931093525824	5872.11232876712	2479.16438356164	3038.08493150685	886.583561643836	272562.906849315	101898.778082192
75	75	6000.83035588227	20791.0302719516	63	0.288625925574154	17347.3068493151	10376.1232876712	6997.70136986301	2551.34246575342	696392.506849315	310902.602739726
76	76	1164.96925531672	7688.21721962509	63	0.151526579184443	17853.6054794521	9137.47123287671	6780.90136986301	2106.36164383562	634438.208219178	240443.42739726
77	77	1258.748117646	4471.25561146405	61.3377425044092	0.281520053208017	57222.1808219178	16938.6767123288	18292.6547945205	3594.34520547945	1269997.18630137	386190.021917808
78	78	8169.23369637711	29481.4795308881	63	0.277097141200736	21966.7726027397	13246.5643835616	9364.54246575342	3271.97260273973	905830.273972603	397222.263013699
79	79	819.335743360399	4471.25561146405	63	0.183245113801964	10956.304109589	3603.01369863014	7844.12876712329	1540.11780821918	589645.180821918	146542.498630137
80	80	6962.05422110567	24023.9106783172	63	0.289796874219537	16635.5561643836	8468.84657534247	15463.9095890411	4631.10410958904	1241524.00821918	438872.61369863
81	81	1558.25689006988	10142.9200347822	63	0.15363000839268	41517.2767123288	21952.101369863	16711.9342465753	5911.66849315069	1404219.66849315	593418.747945205
82	82	1423.74976650985	4012.85838093931	58.5180779099603	0.354796913161084	35997.6602739726	19513.8219178082	10002.7726027397	3854.85479452055	861961.591780822	411355.378082192
83	83	1843.9847151216	7811.16692952249	63	0.236070324928304	24609.8712328767	14940.5561643836	12312.1835616438	4581.93150684932	1070102.26027397	461433.161643836
84	84	2156.03089550373	8769.12333458781	63	0.245866184479326	25821.5205479452	16072.3835616438	9128.12328767123	3593.03287671233	739556.37260274	345869.953424658
85	85	1144.25229637138	4471.25561146405	63	0.255912968481958	44221.1260273973	17625.0931506849	17727.6273972603	4359.17260273973	1375414.78082192	482116.868493151
86	86	1330.0031031413	338.575858282627	36.3547368421053	3.92822781248355	14557.1260273973	8358.46575342466	7358.13150684931	2810.83561643836	707503.364383562	319143.882191781
87	87	1304.16298269381	7688.21721962508	63	0.169631391184523	23143.1863013699	12824.9698630137	11425.9452054795	3878.86301369863	1026714.71232877	413036.506849315
88	88	5481.32471754414	29481.4795308881	63	0.185924343172848	34593.597260274	20578.7945205479	16700.9095890411	5976.14794520548	1521785.43835616	656802.265753425
89	89	2459.96545401245	12663.9354620234	63	0.194249683393396	23541.0301369863	13652.3315068493	11219.1726027397	4192.56438356164	948851.709589041	404334.210958904
90	90	1329.51783446578	6294.79226240648	63	0.211209167680699	19602.9945205479	11835.5726027397	10971.5397260274	4344.21095890411	1062878.51232877	497896.01369863
91	91	960.098572600302	4471.25561146405	63	0.214726836492788	6039.99452054795	2623.60821917808	4957.18356164384	1157.40821917808	466923.101369863	135201.202739726
92	92	3550.69510715066	16742.7240451623	63	0.21207391924832	27910.7863013699	16603.1643835616	12925.2767123288	4839.44383561644	1187785.03287671	529618.654794521
93	93	6806.82222878056	29481.4795308881	63	0.230884688865393	35081.9479452055	21662.0739726027	16181.901369863	6351.07123287671	1551101.80821918	726605.950684931
94	94	2020.04118373826	7226.7682890533	62.7849302877484	0.279522063381789	40187.698630137	15878.8136986301	13654.0767123288	3636.07397260274	1037691.6	382301.21369863
95	95	6217.85628567496	29481.4795308881	63	0.210907199523702	47575.0876712329	29636.9561643836	22859.2219178082	9090.0602739726	2263693.15342466	1077361.44931507
96	96	1320.41799992937	6294.79226240648	63	0.209763554520316	35199.5863013699	21935.4246575342	16601.6191780822	6688.37260273973	1559675.55342466	748282.657534247
97	97	5191.84276679746	27077.8664565494	63	0.191737512818027	20914.0520547945	12612.4904109589	11145.8301369863	3930.60273972603	1000513.14520548	426701.463013699
98	98	1089.90199650098	6325.74578296148	63	0.172296205680072	15484.2575342466	9490.22465753425	6414.63287671233	2324.48493150685	625444.638356164	275601.676712329
99	99	1514.22870067129	14693.6196939116	63	0.103053483907625	20252.7479452055	12372.5369863014	8257.26849315068	3367.36438356164	659669.942465753	315472.495890411
100	100	3594.7409318305	21656.1840079984	63	0.165991429076463	38706.698630137	22869.3753424658	20780.6191780822	8016.52602739726	1919542.11232877	852135.734246575
101	101	1319.30282241332	4471.25561146405	63	0.295063162801675	21336.8547945205	7834.62465753425	14167.898630137	3665.31780821918	1211706.97808219	383797.276712329
102	102	3943.86475175858	16720.0683521709	63	0.235876114181466	20509.0273972603	12508.1917808219	9221.06575342466	3658.32602739726	703967.279452055	327501.109589041
103	103	2521.96735306559	13391.2391212404	63	0.188329648229893	15499.8657534247	9579.07671232877	6507.74520547945	2534.93424657534	541262.904109589	249905.501369863
104	104	5232.87700013354	23478.6670863057	61.9316239316239	0.222877941958882	52770.2602739726	30440.5780821918	23737.4410958904	10161.6493150685	1885557.45753425	958568.252054795
105	105	958.850278459183	4471.25561146405	63	0.21444765448004	20544.9506849315	11680.5369863014	11291.8191780822	3613.70410958904	914157.764383562	363606.55890411
106	106	3767.65328069247	17657.7288241775	63	0.213371341139507	51959.2849315069	29893.6821917808	29692	11060.298630137	2460731.63287671	1067068.48493151
107	107	4488.8409531783	29481.4795308881	63	0.152259690646641	14412.2410958904	9092.68493150685	7086.41917808219	2850.74246575342	673110.767123288	321988.98630137
108	108	2464.14430949591	19694.5174927974	63	0.125118287888855	24893.6767123288	14960.4904109589	10901.1561643836	4147.14520547945	914666.446575342	417598.531506849
109	109	6331.2022631699	8221.78234120551	55.224043715847	0.770052283121083	22569.7890410959	13444.3506849315	16855.602739726	7007.30684931507	1183988.23287671	567364.528767123
110	110	6338.59257278452	26904.1175687152	62.1398453970485	0.235599348560504	18856.4602739726	6591.70410958904	7931.76712328767	2406.91506849315	639350.890410959	248354.235616438
111	111	2695.32782545907	29481.4795308881	63	0.0914244423396438	30695.4219178082	18387.0246575342	13563.2246575342	5535.32054794521	1239483.9369863	600522.104109589
112	112	6600.53784809478	24699.7260888853	63	0.267231216424905	18176.8	9877.93698630137	8735.12328767123	3085.13698630137	789790.35890411	340292.279452055
113	113	3646.5391731341	15339.8910065306	63	0.237716107081965	19245.9150684932	9471.03835616438	10326.5835616438	3560.59726027397	871929.495890411	367067.219178082
114	114	7795.49842846997	40486.3921322269	63	0.192546137551852	38782.6657534247	23638.9369863014	25827.3479452055	11070.2219178082	1845095.63561644	905854.276712329
115	115	1132.42599116206	6294.79226240648	63	0.179898866230279	24060.1671232877	15097.3452054795	9594.00821917808	3985.06575342466	937046.624657534	466576.523287671
116	116	2741.38025330879	11548.826309251	63	0.237373061114691	26402.8328767123	15339.4602739726	16905.4	5595.2602739726	1478725.24657534	611466.797260274
117	117	4416.74964036971	24930.7104449963	63	0.177161001894198	22091.5479452055	12037.501369863	17245.8520547945	6078.6904109589	1219927.72054795	505607.6
118	118	3356.54821972411	29481.4795308881	63	0.113852773779804	10582.7917808219	5822.27397260274	6495.40273972603	2432.82739726027	618339.964383562	267716.534246575
119	119	6724.88821470534	29481.4795308881	63	0.22810551986238	24883.495890411	14758.9698630137	17696.8630136986	6942.0602739726	1454088.97808219	675669.482191781
120	120	3080.56115569285	27407.9276965183	62.0051319648094	0.112396719292432	16555.1095890411	9596.24931506849	11057.1726027397	4370.56712328767	821769.002739726	388739.906849315
121	121	5863.45294254067	29481.4795308881	63	0.198885979802929	26582.5863013699	15462.8931506849	21659.0191780822	8636.57260273973	1673400.56986301	772221.767123288
122	122	3933.66269697694	21734.6489069715	63	0.180985794332992	23981.8301369863	13505.0767123288	12809.3506849315	4143.54520547945	969675.709589041	381577.769863014
123	123	2179.3703139589	5486.10682376171	62.0412328196585	0.397252620842069	14475.7890410959	8914.94520547945	5537.83835616438	2223.52054794521	593272.898630137	293202.802739726
124	124	4623.54079081629	30338.6061390534	62.0391091797936	0.152397930531971	16473.8273972603	10051.397260274	12757.0054794521	5500.3397260274	852941.906849315	413885.715068493
125	125	9904.49490406757	45169.1955838318	63	0.219275432649344	21876.802739726	13470.704109589	15085.0356164384	6540.86575342466	1136346.08767123	569518.282191781
126	126	3874.00046237546	26192.8405758236	63	0.14790302911824	27866.2931506849	16831.4493150685	11251.0273972603	4462.01643835616	918143.936986301	432769.210958904
127	127	6745.7580255509	34595.5407566103	63	0.19498923497133	27089.8767123288	15616.9232876712	22608.2575342466	8934.13698630137	1734496.01369863	782493.734246575
128	128	2328.90496458405	14097.4036722464	63	0.16520098443155	36039.5808219178	17531.3506849315	17216.2465753425	5553.94520547945	1390840.4630137	545315.04109589
129	129	1630.94811517309	9526.71089793802	63	0.171197397784591	20543.1589041096	12859.6164383562	11324.4246575342	4705.7397260274	963249.832876712	473470.424657534
130	130	6939.67494229558	5561.46426146597	45.8247078464107	1.24781435536301	21367.2821917808	12502.3506849315	15899.701369863	6566.44109589041	1182679.69863014	550002.334246575
131	131	7382.18091705107	25618.8485150392	63	0.288154282684386	26494.9561643836	13468.2191780822	13030.1068493151	4080.12876712329	1095206.75616438	419793.01369863
132	132	5354.92138208465	27393.1453386688	62.9614570097416	0.195483991191238	26590.4739726027	16436.5863013699	15531.2602739726	7077.62465753425	1184398.77534247	629758.043835616
133	133	2940.93022807878	12743.6695870258	63	0.230775775218852	124.8	72.5835616438356	113.534246575342	39.2849315068493	10201.8	3609.14246575342
134	134	4198.61517997361	25254.0237533641	63	0.166255295432448	33349.0712328767	20452.5945205479	21111.0246575342	8466.1698630137	1772861.80547945	846801.978082192
135	135	4003.30750738552	26192.8405758236	63	0.152839761529364	40904.5369863014	25036.8164383562	18377.8657534247	7566.41643835616	1504003.49315068	721220.780821918
136	136	4710.16493425853	27214.8356451975	63	0.173073429348074	28952.704109589	18200.4493150685	9542.32054794521	3825.77534246575	847147.728767123	412917.380821918
137	137	5130.59772585119	28528.0163540528	63	0.179844180617988	16343.3863013699	9500.20547945206	12752.2739726027	5202.24657534247	953231.561643836	445207.835616438
138	138	4503.60377429223	29481.4795308881	63	0.152760439637154	17041.202739726	10226.6273972603	21459.0383561644	9489.87671232877	1673679.43287671	821117.693150685
139	139	3523.4054688303	26718.6198295085	63	0.131870788660236	15758.298630137	9053.6904109589	10201.1643835616	3943.20547945205	750598.810958904	341729.021917808
140	140	5215.3061754107	30193.4838919239	62.9001440230437	0.172729526479244	24108.4575342466	11699.7561643836	21990.5835616438	7789.00273972603	1396965.41369863	562491.435616438
141	141	8097.23687973932	50372.6462004351	63	0.1607467046206	26216.4547945205	16312.1671232877	22441.5506849315	10053.3753424658	1625900.06027397	836424.501369863
142	142	4767.36266042263	27054.7385816179	63	0.176211743685514	18067.8	9711.24383561644	9629.34794520548	3234.30684931507	818235.920547945	318491.775342466
143	143	3054.73168376387	29481.4795308881	63	0.103615277535966	20734.6575342466	11824.3890410959	15913.0931506849	6512.66301369863	1220985.69315068	574629.21369863
144	144	6209.31447024683	50541.2542566385	63	0.122856358861162	20720.0054794521	12260.8821917808	17483.2547945205	7141.26301369863	1313658.20821918	612732.668493151
145	145	1810.34473607323	636.154665998716	39.7813411078717	2.84576193940371	12734.9616438356	8013.2	4787.86849315069	1961.98356164384	498630.879452055	242634.956164384
146	146	3040.72054157305	26192.8405758236	63	0.116089758679312	23966.695890411	14309.1698630137	11461.6136986301	4603.50136986301	913856.260273973	432227.687671233
147	147	4538.93731776015	31544.3496631247	62.644623346751	0.143890660807192	26667.3726027397	15405.3534246575	22372.3205479452	8266.12328767123	1567364.91780822	684722.279452055
148	148	7637.5212666399	26789.1726601731	63	0.285097317618713	15113.9835616438	5168.58082191781	7103.81917808219	1928.71506849315	520351.167123288	178721.306849315
149	149	4901.88750160614	54374.7810734608	63	0.0901500181671288	5960.2602739726	3642.19178082192	7383.55890410959	3057	504915.454794521	247202.671232877
150	150	4614.0620432687	8111.6241754463	56.0836363636364	0.568820983747665	13046.3945205479	7838.5397260274	11887.3342465753	4828.34520547945	873320.323287671	410818.884931507
151	151	7315.22851685089	43542.4116243324	63	0.168002373868585	15887.5534246575	10240.2493150685	8820.62739726027	4046.42191780822	784203.720547945	422621.624657534
152	152	5748.43205902893	29481.4795308881	63	0.194984517415628	9489.08219178082	5637.93424657534	13072.4328767123	5599.26575342466	934517.589041096	448878.797260274
153	153	5386.36233537965	31857.030665598	63	0.16907923377794	23725.8246575342	14832.5150684932	11350.6356164384	4607.24383561644	954475.416438356	457625.093150685
154	154	6685.28884241499	29481.4795308881	63	0.226762324984767	20343.4082191781	12846.7260273973	19904.0273972603	9603.46575342466	1457470.81917808	791420.087671233
155	155	4526.6741641472	31529.2635152542	63	0.143570564594924	18107.7671232877	10822.704109589	17179.095890411	7746.41643835616	1239140.69863014	630187.676712329
156	156	4095.19473933951	22193.7919044993	63	0.1845198313547	15625.6657534247	8748.07123287671	13624.4	4923.64657534247	990920.531506849	426299.969863014
157	157	12652.0657659287	49460.1153613766	63	0.255803401862033	26358.2684931507	14433.6821917808	15273.8602739726	5213.59726027397	1186822.17808219	488614.964383562
158	158	4438.43231622372	54374.7810734608	63	0.0816266700959653	9092.0301369863	5839.78356164384	6356.53698630137	2794.5698630137	512674.452054795	264781.797260274
159	159	8295.68797652627	54085.8320913254	63	0.153380056398481	19074.7808219178	11555.0136986301	10723.0821917808	4417.2301369863	846622.660273973	407752.654794521
160	160	6999.13210476744	37396.7507769107	63	0.187158829560369	18163.9178082192	8686.64657534247	11925.3780821918	3886.62191780822	885954.569863014	343945.054794521
161	161	6097.33167228124	30364.021047386	63	0.200807780457199	45090.2931506849	26015.6657534247	30687.7945205479	13360.5232876712	2283606.32876712	1151792.2
162	162	3578.44842767624	26192.8405758236	63	0.13661933371897	25388.8109589041	14400.8739726027	16999.8082191781	5404.89589041096	1244777.26849315	498230.361643836
163	163	5007.16383337302	31544.3496631247	63	0.15873409618035	17160.6821917808	9371.4904109589	21709.8767123288	6931.38904109589	1406594.84657534	535385.830136986
164	164	4907.6420220427	29481.4795308881	63	0.16646525548017	18635.5561643836	11438.4410958904	20558.3589041096	8752.6	1468906.98356164	721286.460273973
165	165	4104.61704836241	31544.3496631247	62.4173027989822	0.130122100857913	17184.498630137	9847.55890410959	16396.4109589041	6256.71232876712	1165569.41369863	522810.95890411
166	166	5602.44681665075	27896.4975546169	63	0.2008297566991	18470.9534246575	10238.1835616438	13143.1698630137	4792.94794520548	1003160.16986301	438592.55890411
167	167	6554.96982322067	26600.2848918289	63	0.2464247976996	18119.104109589	10971.8410958904	17747.6657534247	7252.27671232877	1325605.6630137	636074.336986301
168	168	6729.31677107476	54374.720057364	63	0.123758186965846	16345.4082191781	10062.8273972603	15548.4575342466	7325.13150684931	1128634.15342466	606824.087671233
169	169	8249.2907877995	43542.4116243324	62.7862762237762	0.189454154697983	28771.9534246575	17377.2657534247	13606.4712328767	5358.85479452055	1119411.33972603	537594.468493151
170	170	5318.24106124631	27352.8324766272	63	0.194431091032006	19324.6219178082	10616.7178082192	14805.6	5289.73150684932	1103180.8	473282.819178082
171	171	4218.38731460634	48267.8641425497	63	0.0873953589938879	46053.7616438356	28185.4246575342	31735.9945205479	12598.6136986301	2313171.37808219	1092188.17808219
172	172	3812.82953451665	51510.9657436959	63	0.0740197641311605	6266.13698630137	3608.31780821918	5398.47123287671	2312.20547945205	411683.487671233	200034.106849315
173	173	2982.52418541756	13009.5671138908	63	0.229256220388226	18860.5863013699	10892.1616438356	20388.5452054795	7996.15890410959	1415022.08493151	637501.065753425
174	174	9961.17503251804	44704.4315413903	63	0.222822988438972	22108.5178082192	12451.1753424658	21392.8575342466	8452.61369863014	1491474.74520548	682098.328767123
175	175	1577.80751704735	5169.77255287673	59.0990502035278	0.305198633191198	10287.6054794521	5573.30684931507	10683.6849315068	3285.22739726027	760394.019178082	285458.77260274
176	176	5224.48097823467	43542.4116243324	63	0.119986027032897	12310.9315068493	7937.89315068493	8108.96712328767	3756.00273972603	745318.356164384	408518.336986301
177	177	6374.64237415923	31544.3496631247	63	0.202085078381285	19356.4356164384	11707.8739726027	16125.695890411	6668.2904109589	1283962.99726027	612700.605479452
178	178	6496.58696470537	43542.4116243324	63	0.14920135845381	33501.8767123288	19927.5945205479	22917.104109589	9168.20273972603	1766483.52876712	854971.273972603
179	179	4041.55875718499	24121.3270257554	62.1680672268908	0.167551260876719	23096.1287671233	10731.5369863014	25675.6630136986	6652.57260273973	1777085.39726027	558375.142465753
180	180	5756.37242330431	29481.4795308881	63	0.195253851397563	15041.6575342466	8643.95068493151	13344.7123287671	4880.79178082192	986581.904109589	428717.698630137
181	181	4369.97959975893	26463.3866148973	63	0.165133044509839	16406.6547945205	8974.02465753425	12708.7890410959	4234.7397260274	988823.928767123	398287.369863014
182	182	6246.59986527883	29481.4795308881	63	0.211882170253165	17807.2794520548	10165.3726027397	21331.695890411	8984.41917808219	1536082.7260274	741974.860273973
183	183	5343.57953450057	27411.5033560354	63	0.19493930942405	28473.3753424658	15586.8657534247	29652.0904109589	7602.47945205479	2027268.83013699	636474.857534247
184	184	4915.04500014644	23337.0422775927	63	0.210611308051907	13124.6054794521	6630.14520547945	9984.08767123288	3013.73424657534	754093.895890411	275256.989041096
185	185	7102.63511223191	31544.3496631247	63	0.225163466296941	17503.7753424658	9590.38082191781	16591.6575342466	5156.11780821918	1185504.11780822	441048.953424658
186	186	9973.37218413012	762.267162902807	16.9500632111252	13.0838276519092	11592.3150684932	7304.17808219178	5386.66849315069	2299.47397260274	500325.830136986	257252.246575342
187	187	3949.17702358238	25401.121092321	63	0.155472548208758	25901.0383561644	16364.997260274	14166.7534246575	6306.49589041096	1071497.12054795	548526.706849315
188	188	8721.63726552304	22030.2195850186	63	0.395894250253143	36181.6931506849	19942.4767123288	33636.7863013699	10088.8136986301	2489391.98630137	945466.043835616
189	189	8895.48719057114	29481.4795308881	63	0.301731369392477	15639.9397260274	9463.09863013699	16998.9863013699	7572.13150684931	1255811.89041096	637700.906849315
190	190	6092.99167833563	24510.6352216609	63	0.248585629186429	19469.9561643836	10820.3780821918	22962.5863013699	8829.91232876712	1515666.59178082	655987.180821918
191	191	9608.76382221194	23699.8965619527	63	0.405434842177229	28443.6109589041	13705.5671232877	31165.3753424658	7901.66301369863	2108545.23835616	670533.002739726
192	192	7792.66187335288	23342.576645527	63	0.333838975520561	25839.6904109589	15522.9698630137	16718.8	5586.27671232877	1366290.20821918	569006.550684931
193	193	995.993924477936	6430.95431554585	62	0.154874980540644	13078.4575342466	7345.78082191781	15928.7753424658	4511.66575342466	980297.339726027	340913.194520548
194	194	6682.16969767815	43542.4116243324	63	0.153463472701728	16647.3369863014	10239.3698630137	10981.2684931507	5187.98904109589	968567.536986301	537358.816438356
195	195	7458.35471284275	29350.8204851684	63	0.254110603709072	16670.4356164384	9875.45753424658	10549.9726027397	3607.54794520548	911597.846575342	390827.808219178
196	196	6440.69209896871	43542.4116243324	62.9228619340414	0.147917670581423	34061.9369863014	21589.8219178082	21691.4	9779.90136986301	1787733.6109589	955881.882191781
197	197	914.609315331354	453.171641788449	38.3268442622951	2.01824039942534	5897.03561643836	1546.76712328767	3516.37260273973	466.980821917808	315918.802739726	57363.2630136986
198	198	5282.01106658317	43542.4116243324	63	0.121307269614609	8748.2602739726	5028.90136986301	6590.07945205479	2736.88493150685	565743.424657534	268612.608219178
199	199	4734.37599444545	43542.4116243324	63	0.108730219981655	19894.1780821918	11955.4301369863	13752.7232876712	6190.00821917808	1153542.7260274	598828.073972603
200	200	1104.28697173349	6389.64680500665	59.1657882127456	0.172824415094152	11437.0739726027	4986.42191780822	12599.7178082192	2799.92054794521	828226.317808219	224512.890410959
201	201	6526.94852474804	20457.7963426786	63	0.319044554722235	22570.6383561644	11902.6054794521	21068.3315068493	5187.14246575342	1527737.32054795	486531.682191781
202	202	1876.21960263521	8347.4774983456	62.175451529672	0.224764858965725	10979.1068493151	3838.71780821918	21766.802739726	3142.92602739726	1258934.16986301	224217.673972603
203	203	5080.71899938917	27283.3429434397	63	0.18622054525803	18442.0931506849	10744.9342465753	14496.7397260274	5690.0301369863	1084692.62465753	501292.926027397
204	204	5441.32209519333	14428.748900799	63	0.377116694774002	31303.6219178082	19750.701369863	16239.7534246575	6629.21095890411	1287014.28219178	611369.687671233
205	205	5330.02538779102	17227.3686253679	63	0.309392891259223	15893.0794520548	8659.82465753425	15486.8575342466	4275.92876712329	1136068.20273973	372606.997260274
206	206	4572.94576363731	13758.0023225994	63	0.332384430269038	22644.6219178082	14024.4821917808	12256.3890410959	4537.4	990858.142465753	442307.950684931
207	207	2347.89079982917	12743.6695870258	63	0.184239773622155	21761.6904109589	13438.104109589	10655.4082191781	4298.07123287671	906112.704109589	429204.589041096
208	208	1150.63029757554	3233.8168074161	48.1012569832402	0.355811836631194	8118.20273972603	2309.92876712329	8078.55342465753	825.627397260274	674136.454794521	94010.5534246575
209	209	9373.5116475437	30674.3997869497	61.001082837033	0.305580931090675	26976.1342465753	16846.0191780822	16710.5342465753	7426.01917808219	1390297.07945205	718103
210	210	5082.83320525374	15265.0869423165	63	0.332971127151825	16777.9260273973	7482.82739726027	15890.0438356164	3851.98630136986	1235975.54794521	367832.476712329
211	211	4396.69071262784	18174.7055033168	63	0.241912624764428	840.191780821918	278.539726027397	1237.6904109589	221.060273972603	85931.1178082192	18463.4630136986
212	212	5360.93551148291	43542.4116243324	62.9879032258064	0.12311985743314	11445.1671232877	7161.54794520548	7546.9397260274	3372.93150684932	615782.545205479	327093.591780822
213	213	6519.80106372574	25138.6517715012	63	0.25935364883478	19604.3506849315	10497.7643835616	13369.2821917808	4001.21917808219	1189440.90684932	451716.073972603
214	214	429.001233459279	6430.95431554585	57.3722084367246	0.0667087981673628	14634.9205479452	5394.48493150685	16547.1890410959	2427.10410958904	1055472.4630137	186088.421917808
215	215	4839.3138448944	43542.4116243324	63	0.111140234644011	12990.5589041096	7884.4602739726	8298.83287671233	3727.65205479452	730479.597260274	388797.652054795
216	216	490.860404205862	6430.95431554585	57	0.0763277703620568	20073.5534246575	7466.57260273973	16517.5178082192	2479.16164383562	1291557.94246575	253691.923287671
217	217	414.773461250691	6430.95431554585	61.9293966623877	0.0644964092262387	12636.2164383562	4760.33424657534	20259.3698630137	2796.4602739726	1310346.62465753	231127.630136986
218	218	5425.77689719011	37106.3604134776	63	0.146222287411928	30577.3260273973	16830.1287671233	19336.7890410959	7250.00273972603	1523066.98630137	691422.419178082
219	219	756.684106662079	6430.95431554585	62	0.117662802367125	8590.35342465753	3853.07671232877	13075.7780821918	2150.16438356164	858558.704109589	194813.364383562
220	220	6022.8431719278	16954.0806788903	62.8193247962747	0.355244456246272	13198.5095890411	8149.67671232877	7786.89589041096	2981.48493150685	672043.038356164	307772.457534247
221	221	2129.61253380341	556.682287647231	20.5140388768898	3.82554390728692	17321.7397260274	6987.7095890411	12376.8	2139.79178082192	1016559.36438356	260076.898630137
222	222	6950.92324314337	43542.4116243324	63	0.159635697331451	13517.7260273973	7579.82739726027	15174.9123287671	5238.01369863014	1046351.43287671	435021.279452055
223	223	2442.24554133138	12743.6695870258	62.9614885331026	0.191643821636572	19915.5068493151	12609.2821917808	9659.60821917808	3837.50136986301	883171.134246575	420907.309589041
224	224	2676.95257400319	5786.97574626662	62.9497945327854	0.462582304017808	3858.32328767123	716.835616438356	8430.75068493151	801.47397260274	651386.010958904	78067.704109589
225	225	912.153016068367	6430.95431554585	50.0035149384886	0.141837893928647	6802.25479452055	1972.32876712329	3969.98082191781	651.906849315068	339679.934246575	82545.2520547945
226	226	530.470427189425	6430.95431554585	55.4561752988048	0.0824870464259237	12240.0136986301	3121.58630136986	11941.3150684932	1576.61917808219	906603.468493151	143860.104109589
227	227	541.896912110465	6430.95431554585	55.9133858267717	0.0842638410290852	9068.80547945205	3239.61917808219	12754.1178082192	1838.93424657534	871022.131506849	168295.97260274
228	228	1461.0879748521	6430.95431554585	62.6273224043716	0.227196136554748	11381.0684931507	3812.48493150685	15759.2438356164	2996.4602739726	1111398.49589041	248625.117808219
229	229	6923.73901201919	43542.4116243324	63	0.159011381173708	20853.7726027397	12457.9095890411	13742.0164383562	6224.87123287671	1155946.78630137	611072.353424657
230	230	1019.06090365468	6430.95431554585	60.9765258215962	0.158461847752713	9288.7397260274	3801.08767123288	14085.4191780822	2569.72602739726	985905.156164384	231018.454794521
231	231	4354.01962566216	13427.3747769948	62.7360756259581	0.324264400001848	8905.73150684932	5279.82191780822	6058.66575342466	2163.53424657534	570243.326027397	246519.043835616
232	232	3482.49845967602	5699.54671719232	63	0.611013231836716	12121.0054794521	4823.63287671233	21462.4931506849	2780.94246575342	1439067.61369863	248304.928767123
233	233	1527.71981024095	7789.06544493665	62.8941821247892	0.196136471190399	0	0	0	0	0	0
234	234	2481.37773239511	5699.54671719231	62.3352997145576	0.435364048321631	1917.93150684932	503.301369863014	3284.72328767123	417.46301369863	251809.295890411	36869.4136986301
235	235	628.10964968432	6430.95431554585	60.321155480034	0.0976697421354651	19913.602739726	7906.66575342466	21303.6	2870.29315068493	1488841.90684932	284638.095890411
236	236	9898.11764080912	7525.52354470741	54.1189358372457	1.31527296167591	12284.1205479452	7874.88219178082	8004.61095890411	3808.4904109589	666065.723287671	366185.980821918
237	237	3027.89647326673	4847.58374594377	63	0.624619734687477	6660.26301369863	1781.92876712329	15834.7123287671	2112.56712328767	1085131.96986301	183381.457534247
238	238	9650.59236587791	43542.4116243324	62.6207025411061	0.221636606836103	30254.0575342466	18606.9232876712	23728.802739726	10570.4328767123	1861610.36438356	969779.4
239	239	1929.54699427926	5699.54671719231	62.0266503667482	0.338543938671282	9197.49589041096	3951.38904109589	5413.02191780822	1328.41917808219	452862.457534247	139497.991780822
240	240	5283.07495826823	15145.0004185136	63	0.348832935772657	36157.7452054794	22165.1397260274	18357.8438356164	6770.78082191781	1626544.4	739605.731506849
241	241	1784.40838699431	1404.9734605574	27.6335504885993	1.27006554720712	5035.58630136986	1504.83835616438	5855.58356164384	889.715068493151	421059.463013699	87867.5123287671
242	242	551.477994877079	6430.95431554585	52	0.0857536794413179	18912.3643835616	6633.51506849315	17420.5835616438	2881.76164383562	1273095.9369863	259495.652054795
243	243	698.482477562301	6430.95431554585	52	0.108612570279628	19823.104109589	6399.92054794521	17308.6082191781	2591.63287671233	1380092.4	255093.057534247
244	244	2813.62670082306	5643.8746978604	62.2106573705179	0.498527492449418	20181.8246575342	10925.1342465753	22591.7452054795	7475.86301369863	1720349.29315069	675160.268493151
245	245	1334.7766802143	5845.4445390167	62.1484431571325	0.228344768529586	18332.3232876712	11117.9315068493	11027.197260274	3936.16712328767	997750.57260274	433523.583561644
246	246	1001.74119858482	6188.09588099963	47.3718670076726	0.161881977566093	12382.3863013699	3910.29315068493	13374.5205479452	2335.24931506849	1041995.85205479	231167.153424658
247	247	461.266773180106	6430.95431554585	54.7589388696655	0.0717260223828778	14905.9342465753	4682.54520547945	13249.7123287671	1835.77534246575	973609.38630137	170951.180821918
248	248	2261.99342328064	5699.54671719231	62.1068527390127	0.396872512064422	2074.26849315069	902.441095890411	2521.79178082192	414.608219178082	191608.704109589	38547.5287671233
249	249	2408.38565376462	3058.61250313293	60.8778898696931	0.787411171339199	7541.55890410959	2834.53698630137	10052.202739726	1714.80547945205	753360.038356164	164925.024657534
250	250	1290.32597450787	6172.57287689728	60	0.2090418372114	15244.3616438356	4546.81917808219	15976.2931506849	1984.20273972603	1180520.78356164	194527.638356164
251	251	8563.2446191557	43542.4116243324	63	0.196664454257522	25317.2383561644	15927.3945205479	18714.8602739726	8354.82191780822	1615908.52054795	821277.265753425
252	252	3061.15704750415	4655.96356644265	63	0.657470146366073	8498.78082191781	2491.16164383562	16532.2575342466	2121.65479452055	1256028.14520548	216536.230136986
253	253	456.23692759994	6430.95431554585	52	0.070943891872635	14725.4712328767	3382.59726027397	13463.3506849315	1327.64657534247	1066676.69041096	137049.526027397
254	254	695.947272738569	620.693030840974	34.0738007380074	1.12124228589394	831.391780821918	284.002739726027	563.994520547945	115.846575342466	42507.9452054795	10548.4438356164
255	255	3342.94822407538	9304.33430451258	62.0614923998157	0.359289349959627	16081.2328767123	9287.0301369863	9779.99452054795	3289.89315068493	848502.194520548	358674.750684932
256	256	2858.7001811353	3440.30613816982	60.4888337468983	0.83094354581365	10463.7232876712	4751.06849315068	14153.9205479452	3260.11506849315	1053628.95068493	288169.547945205
257	257	657.779798963873	6430.95431554585	56.837510105093	0.102283388543718	23006.3479452055	4462.44657534247	24660.1808219178	2494.77534246575	1788947.16164384	225254.542465753
258	258	1936.08680075929	1.9399465378438	3.69359359359359	998.010389972496	5543.04383561644	2752.92602739726	2841.35342465753	710.093150684932	291142.043835616	99834.2164383562
259	259	7736.1151289429	16970.0314417106	63	0.455869227792256	19566.3780821918	10967.5808219178	18326.1205479452	6658.3095890411	1412085.21917808	616593.991780822
260	260	8269.93379520297	31112.8284296109	62.095045185416	0.265804628271349	18031.0191780822	11386.4246575342	12974.1698630137	6140.38356164384	1007704.38082192	546610.668493151
261	261	788.107651822627	2508.65010333397	49.6003159557662	0.314156067749441	14354.3506849315	3802.87671232877	13768.6657534247	1546.95890410959	1082149.95616438	161755.460273973
262	262	1617.73995413243	5699.54671719231	62	0.283836598663649	10850.9643835616	6297.50684931507	5873.58082191781	2039.27945205479	590918.238356164	251910.284931507
263	263	7707.04322502816	43542.4116243324	63	0.17700083522065	16449.4246575342	10412.0712328767	12837.6931506849	5839.95342465753	1021382.14520548	534273.276712329
264	264	5349.11629391926	36812.1343192599	63	0.145308507448334	13075.0410958904	6986.16164383562	15909.7835616438	5515.95342465753	1111911.01369863	461997.835616438
265	265	4003.33636605722	5699.54671719231	62.1131808535723	0.702395570156731	6225.07123287671	2078.27945205479	12555.8794520548	1992.96712328767	888370.37260274	180096.273972603
266	266	1068.82311509989	5699.54671719231	61.9399823477493	0.18752774003516	5086.12602739726	3111.9397260274	2662.37260273973	966.202739726027	268433.320547945	116770.887671233
267	267	960.217026671671	3326.68105985587	47.6115107913669	0.288641143949421	8278.63835616438	2251.08219178082	8775.37260273973	914.893150684931	727709.901369863	103926.095890411
268	268	2753.96616429184	3646.03705377174	60.6260387811634	0.75533137038279	4130.2602739726	1994.2904109589	5674.63561643836	1188.26849315068	461817.578082192	128412.660273973
269	269	8166.97062576366	994.830467726709	22.6086519114688	8.20940943277103	6688.91232876712	4250.66849315069	4734.53150684932	2263.44383561644	334856.471232877	185270.879452055
270	270	2522.95689153725	1560.63991054261	55.3423076923077	1.61661692392581	11495.0136986301	6512.03835616438	13193.397260274	4921.36164383562	974018.052054795	429083.980821918
271	271	1619.36862302267	3808.1355413451	57.1317073170732	0.425239229392208	20566.7808219178	3370.59178082192	30254.5397260274	2832.26301369863	2056408.73424658	256538.816438356
272	272	4630.6446785927	24978.8612296252	62.5002229157379	0.185382537499376	23479.0520547945	14484.2767123288	17917.501369863	8006.88493150685	1362950.97260274	712638.57260274
273	273	1173.15399169942	5699.54671719232	59.7025723472669	0.205832858279884	14068.6849315068	8739.28767123288	7124.09589041096	2794.99452054795	673783.04109589	316530.605479452
274	274	3711.04783529593	9206.67671380589	62.225071809602	0.403082235931128	28197.2657534247	16782.0904109589	15678.3424657534	5338.19452054795	1331778.85479452	553397.369863014
275	275	1859.96750025992	23093.533022918	63	0.0805406214118078	0	0	0	0	0	0
276	276	2447.14126468755	18340.1014612258	62.9652605459057	0.133431173751205	14062.6082191781	8501.85753424658	13815.3205479452	5883.4904109589	1078364.49315068	531451.550684931
277	277	4272.06854226472	10944.9131391515	63	0.390324572516061	33380.4684931507	19200.997260274	28737.0931506849	9986.31780821918	2279595.15068493	959901.745205479
278	278	2549.93404924709	4697.92028066724	58.3702290076336	0.542779335728729	25550.8465753425	15031.0219178082	13584.7835616438	4801.78356164384	1315844.53150685	560622.071232877
279	279	6545.62594188165	26957.0796332487	62.9210347174949	0.242816582171917	13294.8904109589	8423.79726027397	9991.41095890411	4788.36438356164	759707.684931507	422694.739726027
280	280	1613.70013844182	10222.9467279648	63	0.157850782302089	18295.0136986301	11160.6849315068	13586.6876712329	5706.26849315068	1187794.13150685	578363.180821918
281	281	770.719273200745	5699.54671719231	58.543119266055	0.135224661090314	14470.9671232877	8811.23561643836	10242.8356164384	4062.43287671233	846197.731506849	392972.479452055
282	282	4724.43232156285	1338.66047014192	48.7498532002349	3.52922374787235	226.369863013699	89.3424657534247	749.758904109589	173.394520547945	58314.0520547945	16257.9095890411
283	283	2021.33131764829	543.991251872431	40.5774569683509	3.71574232249291	4306.50136986301	1753.7698630137	6074.84383561644	742.361643835616	441620.657534247	74498.7698630137
284	284	1070.29627449172	5706.97668836409	62	0.187541728823589	15779.1808219178	9546.11780821918	8223.89315068493	2923.47671232877	739052.794520548	322614.871232877
285	285	647.287382691756	5699.54671719231	58	0.113568221265606	16183.8547945205	10250.2438356164	7280.44657534247	2836.21095890411	755397.432876712	357554.77260274
286	286	2369.75838931631	473.069819708107	37.0605187319885	5.00932059199739	2472.94794520548	1489.17534246575	1375.64109589041	452.128767123288	160262.783561644	70996.7917808219
287	287	2920.06163960423	8505.83436615474	61.9159036144578	0.343301023027599	2702.45753424658	1457.01369863014	3434.23561643836	1111.41369863014	271041.534246575	103342.961643836
288	288	2430.84835437886	10222.9467279648	63	0.237783529452354	24978.295890411	14026.6136986301	18048.5123287671	7361.35342465753	1355921.66575342	661255.97260274
289	289	2897.73981017271	592.871595293204	33.7237288135593	4.88763474785739	2089.97534246575	686.328767123288	5390.6602739726	1130.50136986301	354200.567123288	87348.3369863014
290	290	7115.8480023515	17344.9846015167	60.1881188118812	0.410253924453139	16677.6602739726	10318.7397260274	12442.4273972603	5586.66301369863	995536.290410959	528001.539726027
291	291	1693.09944395514	1485.14275860035	50.0781818181818	1.14002471085727	8741.03835616438	5416.98082191781	4152.47945205479	1464.97260273973	390320.002739726	172158.846575342
292	292	9897.15363980848	10517.8310570246	62.6214442013129	0.940988078830041	9944.99726027397	5251.37534246575	10586.6410958904	3167.24109589041	785984.775342466	281602.268493151
293	293	5809.5680779142	10222.9467279648	62.9965060416363	0.568287034307063	28084.5561643836	16556.095890411	16368.2328767123	6983.21369863014	1457638.76164384	737378.271232877
294	294	5381.98553646819	57.1626715993211	5.98083010903975	94.1520993664003	26.0164383561644	11.4246575342466	342.106849315068	125.753424657534	24646.1506849315	11081.2876712329
295	295	3003.51292778584	6684.55720618195	51.9770642201835	0.449321149500847	19696.2712328767	11893.4082191781	14577.7808219178	5516.45479452055	1222977.28767123	556415.64109589
296	296	3495.43854504694	15200.3834085327	62.3610212153901	0.229957261675701	25586.4383561644	15865.9095890411	17756.7835616438	7971.70684931507	1447387.06575342	764108.167123288
297	297	3629.33263714654	10417.5346146682	57.7220902612827	0.348386904521182	18902.2465753425	11830.7232876712	12110.8630136986	5089.91232876712	969484.471232877	489832.098630137
298	298	2048.44503579104	10222.9467279648	62.249690466364	0.200377160353143	13559.9863013699	8032.38904109589	12482.8493150685	5030.30136986301	978765.084931507	467546.534246575
299	299	4548.23512923198	14075.9656788686	61.241935483871	0.323120646426409	35654.8438356164	23076.9315068493	18634.8301369863	7996.24931506849	1647096.37534247	839176.961643836
300	300	5020.66322443041	10222.9467279648	62.7104819683182	0.491117028977215	0	0	0	0	0	0
301	301	5296.7876930427	2640.55123031359	41.0217166494312	2.00594013561845	12285.802739726	7636.62465753425	9619.32054794521	3824.25753424658	790702.42739726	378087.257534247
302	302	5499.3165651805	10372.7039184991	57.9479101684342	0.530171940546073	8781.54520547945	5397.22739726027	7722.86301369863	2633.53424657534	598391.887671233	252105.038356164
303	303	3489.96977332138	10222.9467279648	62.3562605957859	0.341385890603792	15648.9287671233	9386.12328767123	12606.9753424658	5210.22739726027	960281.515068493	466296.419178082
304	304	2049.52033632544	10222.9467279648	61.7662819455895	0.200482345341681	9347.57808219178	5782.52328767123	5640.11780821918	2248.01095890411	504422.884931507	243397.421917808
305	305	3483.57879707565	10287.7823128858	61.5269973124847	0.338613190980174	6257.44383561644	2851.56438356164	5173.4301369863	1374.28219178082	395712.060273973	122668.210958904
306	306	9556.41565215228	10222.9467279648	62.3624380750177	0.934800494069952	0.232876712328767	0	0.191780821917808	0.00547945205479452	15.9561643835616	3.10958904109589
307	307	4920.18609880398	2123.22868751444	42.3622540250447	2.31731331049591	18044.1890410959	11525.0273972603	8189.86301369863	3274.67945205479	751283.82739726	362914.364383562
308	308	6533.82745889716	10222.9467279648	62.9935691318328	0.639133474208951	14366.9150684932	9146.08767123288	8604.54520547945	3644.65753424658	708537.235616438	354010.383561644
309	309	7579.78952868619	3558.57233397898	37.3996120271581	2.13000855885679	8320.71232876712	4123.1698630137	25697.3479452055	4402.61917808219	1527188.89041096	353905.378082192
310	310	2698.23677038058	10222.9467279648	62.2328423691633	0.263939238086762	14544.5232876712	9046.24109589041	8112.99726027397	3409.30136986301	647377.189041096	322314.753424658
311	311	4976.22326581639	12370.1330473025	54.2788402220851	0.402277263048641	5626.00273972603	2618.28493150685	10139.6739726027	1781.56712328767	656340.882191781	153593.931506849
312	312	5881.13703811179	3359.77123402764	47.2943262411347	1.75045758429855	32897.4328767123	20801.0821917808	13360.7315068493	5568.11232876712	1099484.42191781	545373.934246575
313	313	12136.2394057096	22686.5301330437	60.5152671755725	0.534953531215984	24841.9726027397	15227.5232876712	20814.8712328767	8246.36438356164	1640187.71780822	771986.904109589
314	314	5720.95452027849	12301.0476733969	62.6302685399253	0.465078639817893	31104.1671232877	19537.9643835616	20019.1534246575	8433.97534246575	1494107.12876712	731565.928767123
315	315	6514.08962306529	27754.4616829759	62.1402890377159	0.234704232331082	4820.08219178082	2996.87123287671	3745.24931506849	1654.51232876712	308023.424657534	157621.745205479
316	316	1125.00012161045	7.09896460567361	5.85874732278117	158.473831622055	6770.4602739726	3633.07123287671	2935.33698630137	934.147945205479	247052.575342466	101179.271232877
317	317	9329.02339429611	23357.417622703	60.2999171499586	0.399403030976698	23046.7753424658	14085.9698630137	22556.8794520548	9733.08767123288	1630599.83287671	823244.720547945
318	318	6044.59177073604	22131.4154225119	61.3	0.273122692576975	26248.8219178082	15454.7808219178	18814.8164383562	7982.41643835616	1391162.04931507	696873.180821918
319	319	11891.1971322174	6078.63417410527	38.1581740976645	1.95622845389733	6418.12328767123	2427.56438356164	15807.8520547945	3300.05479452055	973097.887671233	237167.923287671
320	320	12420.5836233783	21950.348351624	62.4179104477612	0.565849043687698	6549.38082191781	3908.63835616438	7138.88493150685	2942.67397260274	522564.117808219	251730.37260274
321	321	7536.96687232887	25126.4613069938	59	0.299961334795322	16034.7835616438	9152.48219178082	18286.8082191781	6700.69315068493	1284520.05205479	557553.005479452
322	322	15989.4061734201	1809.5974965528	19.8857677902622	8.83589096684718	28856.0712328767	18296.5890410959	13775.9342465753	6038.20273972603	1186104.14520548	621645.002739726
323	323	5194.73643093714	28560.8341150339	62	0.181883218466744	13604.202739726	8435.53698630137	12595.904109589	5507.29863013699	906149.298630137	465451.816438356
324	324	11914.6960419366	28134.8990697438	63	0.42348458447998	14499.7397260274	7866.90136986301	12776.7232876712	4848.85479452055	922531.323287671	424071.054794521
325	325	5938.51202094056	28848.7975885983	62.4576134993974	0.205849550668538	9493.72054794521	5788.54520547945	8093.84931506849	3579.98630136986	614100.189041096	317680.610958904
326	326	13921.3876064381	30698.5053239141	63	0.45348747307229	16709.295890411	10391.4054794521	16291.9863013699	7384.68493150685	1288852.77808219	678798.353424657
327	327	11009.8209507116	30249.3173476731	63	0.36396923686473	14079.4575342466	8409.52054794521	19841.8575342466	7661.88219178082	1373264.10958904	634420.104109589
328	328	3025.54619047538	10883.4213935146	57.2428656361474	0.277995869228981	12211.2383561644	7644.27671232877	12299.6767123288	5409.3095890411	878646.731506849	447166.326027397
329	329	11236.1039640845	44632.927583643	63	0.251744722391956	10979.904109589	6754.88767123288	13045.3890410959	5413.38082191781	901301.564383562	436304.583561644
330	330	8176.70419027791	28560.8341150339	61.6973988439306	0.286290805000469	15639.8109589041	8741.40821917808	11586.9808219178	5101.08219178082	859502.328767123	443188.832876712
331	331	7816.6319185274	29551.0176334355	62.200563204005	0.264513121527269	20254.7424657534	11244.8794520548	18387.6520547945	7556.95342465753	1312721.74794521	633418.879452055
332	332	11581.1105998438	32582.1991881294	60.3780573025856	0.355442876429997	19400.4712328767	11976.9890410959	23530.7342465753	9218.68493150685	1602449.0109589	740309.008219178
333	333	10992.3714206564	3627.54058880602	28.5506849315068	3.03025456271309	9928.52602739726	4480.29863013699	17334.2821917808	5049.46575342466	1210055.16712329	411405.098630137
334	334	10718.1791167106	28555.9412585639	57.6561535068372	0.375339724215753	10138.9205479452	6341.8602739726	14738.8054794521	6763.21369863014	1083750.68767123	568428.715068493
335	335	11849.6159503059	44063.8711277668	63	0.26891908602281	15271.4410958904	9035.06575342466	19296.2821917808	8072.3698630137	1306981.49041096	632241.989041096
336	336	13115.8827349133	112.124728953234	4.73493804301382	116.975825559264	27269.4630136986	17763.3698630137	8822.25753424658	3839.32328767123	801441.915068493	420442.468493151
337	337	6707.2832487788	26436.197986897	59.9556714471969	0.253715880479608	16500.4301369863	10103.6767123288	12045.402739726	5255.1095890411	915960.542465753	471867.734246575
338	338	10782.2893795535	40629.7882993932	63	0.265378921004973	10359.9643835616	6176.32602739726	9234.6301369863	3911.25479452055	673282.389041096	336677.95890411
339	339	11665.5114153265	36515.1554755929	62.6724495080269	0.319470402450398	11575.3808219178	6205.07397260274	14624.4739726027	5166.27671232877	1045257.82739726	443881.652054795
340	340	13021.1084618153	40404.5300839973	63	0.322268528671058	24053.6356164384	14708.6054794521	24867.8465753425	10672.4273972603	1775755.75342466	883905.126027397
341	341	8325.43483385556	28230.779475758	62	0.294906303986564	11278.7506849315	6936.77260273973	9487.01095890411	4090.4904109589	719922.789041096	365885.345205479
342	342	14411.0608588614	39846.9790344355	60.247311827957	0.361660060764141	11215.9178082192	6986.77260273973	16683.0356164384	7841.08767123288	1171913.69863014	619515.356164384
343	343	8864.04264253365	40142.2346234906	63	0.220815874494106	8588.40547945205	4740.86849315069	16460.1369863014	6127.3698630137	1053363.93424658	459394.898630137
344	344	8452.85100053937	41166.9164684033	63	0.205331167007059	5603.72328767123	3376.76438356164	8906.65205479452	3992.06849315068	626118.498630137	322594.380821918
345	345	7018.06438141401	24378.9617715077	60.6184323858743	0.287873800664317	22143.8493150685	13889.3397260274	15169.4	6784.52602739726	1135224.62465753	595729.276712329
346	346	9154.99138099678	6531.09773964469	36.5920471281296	1.4017538468954	9694.78630136986	5915.11232876712	15795.095890411	6256.68767123288	1066503.05205479	494133.263013699
347	347	19469.0881771931	38407.1230830211	58.5018763256649	0.506913473709255	8432.7397260274	5033.49589041096	15425.0931506849	6747.80821917808	1125515.18082192	566844.008219178
348	348	9058.91377594936	36772.094169387	62.0154466084621	0.24635294727084	0	0	0	0	0	0
349	349	10354.4021074393	105.817487557231	4.52176864974964	97.8515210147954	19480.3150684931	12660.7506849315	9127.00273972603	4130.20273972603	747650.62739726	400453.284931507
350	350	9452.57854604767	40020.0388787811	63	0.236196136007741	2098.60821917808	1274.18904109589	3128.70684931507	1425.56712328767	218732.128767123	113100.695890411
351	351	8550.87450019667	35507.0115129084	62	0.24082214007473	15311.2	7136.24657534247	14076.9150684932	5899.27397260274	972374.383561644	483171.597260274
352	352	15449.1950131854	42323.5617937469	62.9264206474983	0.365025871132329	5670.94246575342	3354.1397260274	7652.07123287671	3295.32054794521	555367.260273973	280956.742465753
353	353	5855.85532775369	21688.6067754767	60.4092581238504	0.269996841584813	5298.72602739726	3155.21917808219	5319.59726027397	2202.26301369863	376304.665753425	181763.046575342
354	354	12756.6574544778	25895.282249213	63	0.49262476970551	5404.33698630137	3052.25479452055	11965.402739726	3780.99726027397	754762.942465753	286398.975342466
355	355	12411.0269027354	27318.7659082048	55.1593146190303	0.454304083297111	15241.7123287671	7941.68493150685	27719.0438356164	8757.76712328767	1805276.78082192	681629.328767123
356	356	3375.49058792728	560.577604357518	19.5302197802198	6.02145102067706	15494.9479452055	9901.39178082192	6254.92876712329	2665.57534246575	567170.224657534	292406.04109589
357	357	11846.3359473564	2630.78928934466	23.6740331491713	4.50295886308226	18271.2465753425	11129.1095890411	12705.1369863014	5451.00273972603	930163.457534247	466749.484931507
358	358	8916.17608652358	31433.2371680985	61.9670265538372	0.28365440183083	7484.4301369863	4281.99178082192	8040.85479452055	3675.34520547945	570793	297454.536986301
359	359	5595.34238939878	20436.9681876061	60.7905711695376	0.273785345166415	10301.2246575342	6292.86301369863	8163.07123287671	3658.78356164384	612286.238356164	319118.619178082
360	360	14950.525271479	40168.9718129392	62.5011120996441	0.372190887561209	5013.11232876712	2957.34520547945	6885.92876712329	3232.90136986301	511924.123287671	275262.320547945
361	361	9415.82437649096	16683.3956151537	61.9520295202952	0.564382970570959	9225.05205479452	4332.22191780822	15587.7452054795	4375.27945205479	1029169.47671233	368822.917808219
362	362	14496.5056821497	31606.7285380363	63	0.458652519659042	13050.8602739726	7440.04109589041	25068.3068493151	8536.57534246575	1637411.14520548	681578.621917808
363	363	5448.39225774947	20436.9681876061	61.0633343682086	0.266594937553097	17976.6356164384	10477.301369863	18021.002739726	7731.18082191781	1242966.76712329	622208.42739726
364	364	6444.31641274457	1662.17259602391	26.2588046958378	3.87704407361791	11201.0904109589	7130.51506849315	10370.1726027397	4743.73150684932	835682.210958904	446725.298630137
365	365	12062.3226788412	28133.683802464	60	0.42875020432926	6920.15890410959	4372.55890410959	8328.16712328767	3688.94794520548	697847.646575343	368455.953424658
366	366	9234.6816252776	26586.2524954073	62.1114285714286	0.347347999755621	8109.13150684931	4697.48493150685	11454.9808219178	4216.59178082192	735806.183561644	321326.087671233
367	367	17733.6561636627	39117.5428606194	62.8067104303428	0.453342793714061	48811.6602739726	28904.1342465753	29624.4383561644	12277.8383561644	2507250.62739726	1211490.44109589
368	368	14124.9861873854	36293.7006828917	63	0.389185614076652	11933.0849315068	7084.98904109589	15116.7726027397	6493.17260273973	1081697.95616438	547410.8
369	369	8984.31183188847	20322.929848937	62.4359453899383	0.442077589140445	7258.18082191781	4354.63561643836	11645.3342465753	4811.8904109589	852904.652054794	425784.832876712
370	370	9768.49900141136	20436.983969523	60.201384083045	0.477981438747458	13976.1753424658	8782.43561643836	11645.098630137	5002.78356164384	859355.808219178	428062.252054795
371	371	10853.3269257452	21575.9791615749	55.3938795656466	0.503028244719207	13858.3260273973	7285.30684931507	17977.2410958904	6307.15890410959	1300769.0630137	548970.739726027
372	372	13959.9404751693	12766.571807384	48.7909604519774	1.09347604711667	8590.19726027397	5283.75342465753	5897.12876712329	2456.11780821918	460860.02739726	227778.597260274
373	373	12826.3869608316	34819.5203300417	60	0.368367709814921	13114.301369863	7614.22191780822	19395.9616438356	8091.80547945205	1383426.22739726	681180.424657534
374	374	11500.7039903737	23797.9502901183	61.7768835616438	0.483264476569194	9823.66575342466	6053.93424657534	12128.3232876712	5473.79452054795	939032.693150685	495940.112328767
375	375	9156.20875072801	20507.7849821436	61.9677598665926	0.446474778173286	5644.6904109589	3647.39726027397	5557.45753424658	2556.87945205479	423294.808219178	225924.01369863
376	376	28501.2659196059	180.447518580543	4.75364301120522	157.947674447429	4094.04931506849	2586.93698630137	2659.57260273973	969.991780821918	224827.75890411	102238.509589041
377	377	14174.3607975152	30168.545591252	62.7012141474573	0.469839049901873	12128.0219178082	7103.70136986301	14412.7589041096	6308.84383561644	1021850.30136986	524661.939726027
378	378	21778.1376171196	39760.0284688211	63	0.547739487515646	7830.89589041096	4688.01917808219	11990.0082191781	5650.94794520548	882997.832876712	478802.947945205
379	379	10797.0454306081	30283.3729383029	60.0359461966605	0.356533780190378	0	0	0	0	0	0
380	380	10594.7085689608	26126.6226112008	62.690894242548	0.405513897705965	5307.84109589041	3277.2904109589	6957.93150684932	3339.01095890411	554088.830136986	307611.638356164
381	381	8706.85070818256	20443.8679617548	61.210372960373	0.425890576307323	6333.24931506849	3607.20273972603	8966.12328767123	3676.47671232877	639287.98630137	311515.4
382	382	8995.74893186373	8329.24175143019	47.8150289017341	1.0800201507321	23219.3205479452	13628.197260274	11181.8465753425	3893.77808219178	934535.178082192	406747.775342466
383	383	15833.8911139503	20444.1392474281	57.3273504273504	0.774495366242539	4881.78082191781	2824.31232876712	6104.06575342466	2525.49589041096	435337.906849315	210818.693150685
384	384	7189.82918875061	25890.1448453416	62.9306134603931	0.277705251619875	4958.8904109589	2893.26301369863	5937.16712328767	2703.83561643836	466416.345205479	244440.087671233
385	385	8713.86773515545	25890.1448453416	61.9523341523342	0.336570837560352	5590.43561643836	3543.23561643836	6658.44931506849	3179.19726027397	514353.279452055	279896.616438356
386	386	8663.04079591596	24637.3650441565	60	0.351622049695231	15932.3917808219	9113.03835616438	19071.6602739726	7090.14246575342	1377097.66575342	633419.364383562
387	387	4849.33500704492	14651.5636982132	55.0544591556333	0.330977300916784	11840.3452054795	7211.37260273973	6496.80547945205	2331.02739726027	594868.668493151	270369.863013699
388	388	10001.0780590046	20443.8679617548	60.3587747503808	0.489196960072041	7728.07397260274	4522.39452054794	10495.4164383562	4428.33424657534	778935.978082192	388735.698630137
389	389	14931.4671005366	28364.1212681727	62.0034596634691	0.526420930137932	11081.5835616438	6513.68767123288	17901.4465753425	7997.76712328767	1287078.80273973	661273.98630137
390	390	8477.91132554699	941.149529243615	23.1854912764004	9.00803864010912	18291.5232876712	11491.9561643836	8560.4904109589	3094.38356164384	818794.052054795	376850.805479452
391	391	11417.5787596738	25890.3613454795	62.5773485842865	0.440997273360472	7430.55616438356	4627.67123287671	11505.895890411	5364.02739726027	877498.243835616	464398.890410959
392	392	19266.2685245461	35135.3518064645	62.2685688405797	0.548344261092651	5419.90684931507	3324.55890410959	8094.31780821918	3716.26301369863	596857.095890411	308282.120547945
393	393	12600.0547033285	25890.1448453416	61.8149974494134	0.48667378180372	16697.5643835616	10251.8547945205	14407.8109589041	5962.01643835616	1233883.20273973	615468.589041096
394	394	13915.6934588505	17038.2115397266	59.9723600283487	0.816734398819059	15696.797260274	8712.71232876712	19468.4465753425	5865.99178082192	1406335.19178082	528954.739726027
395	395	13823.1763764259	20443.8679617548	56.6151870873074	0.676152692938805	7336.62739726027	4405.86575342466	9366.16712328767	3995.33698630137	693743.167123288	345517.465753425
396	396	16268.0292877993	20443.8679617548	59.5368421052632	0.795741261792172	6967.61917808219	4230.32602739726	6946.12876712329	3004.66575342466	525607.643835616	263579.879452055
397	397	13947.1942393805	26966.228256556	61.6752519596864	0.517209678220004	9970.88493150685	5890.73424657534	13586.8191780822	5906.79726027397	1020604.74794521	514812.57260274
398	398	27548.8811657758	14199.0769374286	48.5187969924812	1.94018817470854	8656.98904109589	5286.62465753425	10421.4191780822	4298.53698630137	753691.219178082	364052.410958904
399	399	19886.6719476142	15586.8630934978	60.1288244766506	1.27586107790413	11739.1506849315	7332.5095890411	8555.96438356164	3362.59452054795	789940.928767123	379896.95890411
400	400	17253.3902917888	20443.8679617548	55.7750611246944	0.843939626496583	6629.49315068493	4089.10136986301	6486.30410958904	2800.56164383562	504179.898630137	250073.824657534
401	401	19231.9660551822	18463.1566489374	58.7345309381237	1.04164019299967	19630.2410958904	12183.6082191781	21297.802739726	8989.01643835616	1569697.3369863	769554.893150685
402	402	13028.6586584351	7874.58154109269	57.523153942428	1.65452076284263	11271.0246575342	5233.94520547945	17449.9150684932	4568.70136986301	1245163.73150685	394075.208219178
403	403	14510.4205472652	15723.7664394569	54.70572426767	0.922833635511976	12688.8438356164	7822.13698630137	11678.8	5019.51780821918	882812.980821918	434941.619178082
404	404	15239.7355652801	37.8241278183625	4.1907494313175	402.910428985004	4222.01643835616	2523.47945205479	4901.69589041096	1830.98082191781	370285.063013699	169955.97260274
405	405	9743.66037827503	7650.22143861121	55.3534201954397	1.27364422800863	7668.28493150685	4708.92876712329	8210.9397260274	3603.79452054795	609867.405479452	308020.846575342
406	406	4711.32034327612	4259.61355321944	49.6130841121495	1.1060440775702	9026.89589041096	5400.15342465753	10540.4	4003.48219178082	721771.421917808	334569.087671233
407	407	8105.57808400409	8377.33900955171	53.4082086361693	0.967559994260974	23861.4465753425	15094.7726027397	19020.3561643836	7995.14794520548	1478817.73972603	720119.178082192
408	408	7487.51650974444	4710.00373118586	55.0297542043984	1.58970500599992	12065.1424657534	6556.29589041096	12802.4657534247	3851.2602739726	989593.82739726	379387.989041096
409	409	4644.93960039148	617.637019802091	20.3629385964912	7.52050063624725	7184.87671232877	4324.48493150685	6973.49863013699	2647.81917808219	569332.575342466	255320.167123288
410	410	8585.55108781981	6525.6425712985	50.7811023622047	1.31566370576	7982.31780821918	5091.2904109589	6978.56438356164	2902.36164383562	544103.769863014	262616.438356164
411	411	3036.53636452925	4710.00373118586	49.572347266881	0.644699354360115	8095.09863013699	5123.63835616438	5332.03561643836	2069.72876712329	471573.909589041	225750.060273973
412	412	10468.7246208883	9581.85296798107	50.6729678638941	1.09255742661371	27286.6	17010.0219178082	18850.0876712329	7388.71232876712	1493410.49041096	711534.947945205
413	413	11739.1299491039	7681.06297433134	49.4702702702703	1.52832101342404	11208.602739726	6955.14520547945	10877.0301369863	4302.82465753425	815041.24109589	383836.898630137
414	414	2292.1775846809	4710.00373118586	40.358843537415	0.486661522050172	10548.8219178082	6288.80547945205	5749.50410958904	2303.41369863014	496647.347945205	242067.534246575
415	415	2675.47720413079	191.679097236858	10.9085510688836	13.958106244755	19765.3342465753	11914.197260274	12017.8712328767	4904.9698630137	911906.282191781	447045.082191781
416	416	9180.36337053057	4710.00373118586	49.5906680805939	1.94912019065836	9927.2301369863	6061.96164383562	10675.7945205479	4056.34794520548	769541.679452055	349112.093150685
417	417	10046.5673649971	5904.52014820344	46.8634146341463	1.70150445977459	9410.90684931507	5642.4602739726	9390.92328767123	3639.18904109589	695482.487671233	319985.002739726
418	418	2945.46286940385	4710.00373118586	42.3634920634921	0.625363171137501	9268.50136986301	5840.1698630137	5786.54794520548	2352.6	504330.531506849	248295.424657534
419	419	3094.51270448842	4710.00373118586	47.3892947103275	0.657008546298817	22749.3534246575	13708.7315068493	20675.3643835616	8298.09315068493	1618042.91506849	778324.967123288
420	420	6813.01493388038	9581.85296798107	45.1366279069767	0.711033132802904	39453.2219178082	23485.4356164384	32697.0904109589	11115.495890411	2280297.07671233	957167.909589041
421	421	53569.3345867711	7887.5496447857	29.352798053528	6.79163200223846	2544.39726027397	1342.50136986301	2517.48219178082	880.232876712329	210401.076712329	86629.0520547945
422	422	5433.13459567465	753.665529902979	15.5558112773303	7.20894664822215	16076.8520547945	10516.3123287671	6384.99726027397	2303.9397260274	605619.37260274	268189.545205479
423	423	4707.49951202795	4710.00373118586	47.3171095108021	0.999468319071315	12795.698630137	7405.42739726027	14137.4767123288	4727.19178082192	976402.301369863	396015.15890411
424	424	4094.44806317746	4710.00373118586	43.4506613379008	0.869308878901161	2476.93698630137	1384.41095890411	2257.11506849315	600.161643835616	170700.104109589	58320.9232876712
425	425	7008.17177149418	9581.85296798106	44.1128210931312	0.731400470755797	11074.0904109589	7210.20273972603	8482.80273972603	3460.14794520548	662292.353424657	326552.830136986
426	426	7293.06222657429	8846.76274831279	43.0526315789474	0.824376377445545	28599.2136986301	18207.7260273973	15280.1917808219	6116.19452054795	1264451.64109589	616380.515068493
427	427	4468.52613515196	9581.85296798106	43.3819309123118	0.466353026923299	5906.36712328767	3588.37808219178	2466.11232876712	998.753424657534	218105.068493151	109397.232876712
428	428	16533.1337497524	9581.85296798107	36.0324129651861	1.72546310249176	8444.13150684931	5296.27945205479	6776.66301369863	2611.30410958904	522601.295890411	245752.123287671
429	429	13735.8542340763	5727.96172372536	46.4559585492228	2.3980352691922	26066.0547945205	16381.2712328767	16988.8383561644	6857.66849315069	1434979.80821918	689793.630136986
430	430	13603.2908005031	7028.03319952957	43.8963675213675	1.93557577408907	3193.95342465753	2050.05479452055	1513.38356164384	582.479452054794	139596.101369863	65747.4383561644
431	431	7984.78144939527	7949.89518008118	41.9730848861284	1.00438826783547	18960.2082191781	11879.5260273973	13652.9835616438	5335.43287671233	1116976.88767123	526174.928767123
432	432	12392.4550295032	9234.37240607731	39.2119815668203	1.34199212296739	6097.24931506849	3795.86849315069	5103.54794520548	2132.64109589041	412342.961643836	200015.720547945
433	433	6515.94063719157	5595.17448631465	48.1857142857143	1.16456433184149	29920.2109589041	17696.7095890411	23843.901369863	7667.32602739726	1793350.9369863	705627.24109589
434	434	10895.1994712168	3080.0137708797	30.519906323185	3.53738660983485	5515.29315068493	3076.24931506849	7862.41369863014	1911.34794520548	572840.123287671	169127.383561644
435	435	13426.6524658592	5728.44184545042	52.2671957671958	2.34385768907173	18381.8136986301	11849.0191780822	9258.23561643836	3513.14794520548	799053.282191781	372023.493150685
436	436	21572.9921411784	5129.83596352403	25.696656833825	4.2053960973751	9914.38356164384	5992.67671232877	7191.1095890411	2478.55890410959	601925.95890411	260168.608219178
437	437	1094.87657562996	106.630404697083	9.87459807073955	10.2679585502868	11619.3945205479	6506.13424657534	14258.2821917808	4481.24931506849	924665.917808219	355636.953424658
438	438	2393.51721824509	6515.09808247378	38.9952723998199	0.367380074397326	7275.05479452055	4547.29315068493	6477.89589041096	2985.06301369863	490370.202739726	264091.405479452
439	439	10422.2771830742	3844.36730729334	40.2379862700229	2.71105135123315	4942.20821917808	2940.30684931507	4408.45205479452	1613.90684931507	360652.443835616	158311.298630137
440	440	4310.07781103346	6573.2621557515	48.2908723646004	0.655698450618193	8436.23561643836	5036.09589041096	7128.88767123288	2354.5095890411	532480.463013699	221009.205479452
441	441	7500.44072491845	6754.24829297185	56.3553602026373	1.11047749498979	17397.4794520548	11227.4383561644	9734.37534246575	3887.65479452055	789143.260273973	379083.671232877
442	442	2278.16393464321	63.0090783963714	6.57159194876487	36.1561221434149	14331.1150684932	9006.2904109589	15918.3095890411	7054.11506849315	1100551.92054795	569111.306849315
443	443	5144.31681036433	9911.21457213729	58.0677290836653	0.519039999883182	14525.4630136986	8508.58904109589	15758.498630137	5160.92054794521	1130807.77260274	447998.991780822
444	444	9258.37643264025	8907.68041563607	57.6580516898608	1.0393700717404	22692.3397260274	14629.4684931507	15921.304109589	6571.2602739726	1362265.61643836	657755.591780822
445	445	22202.9289114944	182.46183903335	4.61786296900489	121.685328993292	5486.47945205479	3225.74520547945	10744.602739726	3545.10684931507	732824.682191781	289640.597260274
446	446	14085.7816474865	4661.39433024319	50.7690198766278	3.02179576529231	6607.04383561644	4217.44109589041	4554.78630136986	1603.50410958904	385268.769863014	167200.353424658
447	447	6744.99732866511	2338.10916103524	42.1127873563218	2.88480856286395	22009.597260274	13542.5205479452	16185.8054794521	5978.44931506849	1283781.93150685	563706.052054795
448	448	6115.72271660938	9521.16911681109	50.5948553054662	0.642328966283262	11918.898630137	7005.39452054794	12080.2602739726	4920.35342465753	832851.145205479	394599.98630137
449	449	10533.0179100192	12477.6969924061	58.3707317073171	0.84414759521966	12979.5369863014	8034.92328767123	11155.8109589041	4822.74520547945	826063.969863014	419336.906849315
450	450	5784.67499905468	2986.23492121737	31.8985042735043	1.93711317149037	76.7452054794521	44.5479452054795	124.312328767123	44.9342465753425	10203.2219178082	4026.22739726027
451	451	8002.57019622751	2413.06503860616	17.2515527950311	3.31635081035775	1549.76438356164	909.490410958904	2234.16712328767	779.043835616438	164221.706849315	68334.6301369863
452	452	5864.73836571359	12477.6969171496	58.1994367188875	0.470017696747623	0	0	0	0	0	0
453	453	2697.76372493043	12318.2120462171	53.3834529656215	0.219006111829266	6893.47123287671	4079.24109589041	7619.23561643836	3122.01369863014	500433.090410959	241566.884931507
454	454	3664.86802086817	5997.63322530664	45.714189006228	0.611052374027222	26112.0630136986	12104.8356164384	32969.0657534247	9071.71780821918	2001613.25205479	650776.684931507
455	455	15416.0804132796	8414.15067595777	48.9594137542277	1.83216120164438	4514.46849315068	2749.27671232877	2700.9095890411	1012.28767123288	225363.334246575	103496.032876712
456	456	9217.52961181739	2119.3961088607	15.5021438780372	4.349130194814	14840.4136986301	8882.57260273973	8889.29589041096	3462.32054794521	732561.753424658	350829.093150685
457	457	2824.7005268432	375.107163488118	13.6446644664466	7.53038278601862	8073.07397260274	4612.0904109589	7634.11506849315	2718.12054794521	518355.161643836	213164.126027397
458	458	3719.26750052251	11294.6024801875	55.8016591251885	0.329296007278403	6006.84931506849	3615.12602739726	5002.96164383562	2233.92054794521	349541.720547945	185063.290410959
459	459	6761.6154912643	12240.8615673828	57.6082089552239	0.55238068448396	11982.2191780822	7272.81643835616	11312.8630136986	4968.61643835616	797788.087671233	405865.997260274
460	460	16317.4083222136	9205.80135483309	44.3662790697674	1.77251362410149	11561.3260273973	7051.83287671233	12688.2931506849	4992.32602739726	904217.142465753	416044.852054794
461	461	2733.26410721972	8666.77116917192	53.1836306400839	0.315372824996471	13883.5068493151	8540.48767123288	11506.0657534247	4810.10136986301	828769.44109589	405995.254794521
462	462	3418.10748754326	8670.63829856347	55.5745798319328	0.394216362145975	13565.6712328767	8521.65479452055	9323.23287671233	4116.07397260274	752218.77260274	392818.315068493
463	463	11855.7790333243	11245.8845560627	50.1702544031311	1.05423268167312	1945.29315068493	1238.85205479452	1709	764.350684931507	123579.383561644	63672.8246575342
464	464	5805.58585904122	875.923076846373	20.5204968944099	6.62796313112716	11639.0575342466	6978.20821917808	11576.8191780822	4526.5397260274	849989.106849315	391662.671232877
465	465	2384.87005210387	8666.77116917191	53.4448120300752	0.275173995661378	5525.04931506849	3156.59452054795	9428.00821917808	3454.79452054795	654452.4	281257.671232877
466	466	4707.58138055918	599.164871116036	20.2413066385669	7.85690484789369	12099.8904109589	7884.73424657534	5196.03561643836	1991.17534246575	441448.328767123	202957.547945205
467	467	3250.02480638366	8666.77116917192	54.9496562430694	0.374998340552032	5956.98356164384	3718.28767123288	7383.84383561644	3376.59452054795	557978.682191781	295372.712328767
468	468	15787.5259578392	8666.77116917192	48.5062713797035	1.82161564551239	9609.12328767123	5776.55342465753	6807.47123287671	2771.22739726027	548688.917808219	267297.756164384
469	469	21062.7342404696	228.055105747243	4.90571275071633	92.3580911352789	3403.18630136986	1800.21643835616	8326.84657534247	2589.09315068493	578087.38630137	215049.739726027
470	470	19862.1333214696	5245.80349045864	44.189852700491	3.7862900044952	3912.66575342466	1981.86849315069	9004.52328767123	3424.38904109589	665699.690410959	296397.575342466
471	471	16669.1710899243	1203.88972922766	17.2681764004768	13.846094609195	7373.87671232877	4251.38630136986	8858.37260273973	2676.84931506849	662587.104109589	243950.846575342
472	472	4476.61586385115	426.984186852731	11.6577075098814	10.4842661665013	6166.3397260274	3515.85205479452	5373.22191780822	2288.46575342466	365779.380821918	178781.58630137
473	473	16090.0403736408	2828.13311265181	26.4008746355685	5.68927972366685	11933.3506849315	7105.69589041096	9315.18082191781	3396.28219178082	710536.75890411	318765.002739726
474	474	2957.89554331624	87.713541677441	5.20805698845493	33.7222222104957	8265.18082191781	5028.17808219178	10693.0438356164	4491.16712328767	712222.054794521	343842.164383562
475	475	4073.62168916202	973.162734428479	16.8102766798419	4.18596144822004	6730.70684931507	3892.84931506849	8654	3287.69589041096	567784.964383562	251271.452054795
476	476	14624.9770397812	1779.41839346178	11.8794326241135	8.2189647434907	8375.58904109589	4988.75342465753	6451.33424657534	2652.59726027397	507072.104109589	249589.789041096
477	477	16417.7050129935	645.143398241614	7.89470263243419	25.4481485166571	6381.78356164384	3431.26849315069	9435.21095890411	2799.01095890411	713484.202739726	261631.542465753
478	478	7165.57314441002	91.4167267863319	4.54500369315184	78.3836109244875	934.430136986301	455.660273972603	1864.7698630137	573.224657534247	134992.361643836	49436.9835616438
479	479	10570.5671786587	454.629302772233	6.83428165007112	23.2509587793871	5403.27945205479	3111.52602739726	6247.64109589041	2192.02465753425	456961.191780822	193088.230136986
480	480	9200.66040886362	290.42398406799	10.6711076280042	31.6800984546431	10823.4410958904	5456.54794520548	22423.5780821918	7162.28219178082	1522002.92054795	575793.260273973
481	481	14897.6718754594	403.395180909855	5.51040967092008	36.9307135545293	3841.61643835616	2268.4904109589	6156.43835616438	2207.37808219178	456737.695890411	193812.630136986
482	482	7786.06624060331	244.979668277832	5.06743035667795	31.7824997288065	4263.52876712329	2420.73150684931	6717.59726027397	2831.3698630137	485538.843835616	246510.084931507
483	483	4464.93756171546	102.676921725185	4.45471841704718	43.4853079610808	1405.38082191781	760.060273972603	3932.81369863014	1572.46575342466	289458.210958904	137346.745205479
484	484	9641.70504437722	422.844199313068	8.87309644670051	22.8020274608015	4060.45479452055	2072.93698630137	6833.89863013699	2119.46575342466	468802.78630137	177053.876712329
485	485	6468.88255476534	59.2737117716234	4.13411211408632	109.135776407751	2850.12328767123	1602.31780821918	5319.42465753425	2004.53698630137	408665.873972603	187557.402739726
486	486	8754.32569808261	844.241860423439	10.4896166134185	10.3694522961605	7708.97260273973	4388.01369863014	8325.95342465753	3201.0301369863	607755.057534247	282025.490410959
487	487	22609.7750030803	341.921600830456	5.45401149712572	66.1256116845672	5022.6301369863	2761.72328767123	8327.36712328767	2720.30136986301	628439.150684932	247113.342465753
488	488	3582.07799353803	1234.64785626853	12.1645299145299	2.90129527650428	9799.67671232877	5481.39726027397	11561.7068493151	4304.78630136986	840697.254794521	381834.493150685
489	489	11178.1798117325	266.709436343897	5.16660086853533	41.9114522716749	3218.79178082192	1646.87945205479	5462.35616438356	1945.65753424658	403879.747945205	175301.917808219
490	490	8267.47496709988	440.453813024905	8.28439153439153	18.7703562158341	4423.64383561644	2539.47123287671	4496.20273972603	1715.92876712329	361285.528767123	170428.854794521
491	491	18006.7803773063	141.858991622881	3.9325213313359	126.934360461095	2320.18356164384	1280.24109589041	11720.7315068493	4314.31506849315	800189.224657534	357581.583561644
492	492	10485.2956539735	362.255858457559	5.0745501285347	28.9444474372852	2722.98356164384	1522.96164383562	5143.16438356164	1878.68219178082	382297.238356164	168255.734246575
493	493	8163.35569117868	45.2206994953692	4.37702963030915	180.522543487295	9861.94794520548	5626.85479452055	9009.67123287671	3491.16164383562	733814.898630137	356967.906849315
494	494	8338.13145206252	7.18850242927931	3.36062875424858	1159.92608114045	99.6493150684932	54.4958904109589	685.742465753425	215.887671232877	49617.2301369863	18785.1068493151
495	495	3405.15757479405	43.2566400799858	4.72800840777719	78.7198813522635	2019.35890410959	1137.23287671233	2890.6904109589	1233.20547945205	224978.01369863	116345.421917808
496	496	7101.85738444892	324.042902043987	4.81426953567384	21.9164108815594	0	0	0	0	0	0
497	497	4798.62433172065	156.343477519794	4.81349527665317	30.6928335472972	2022.52328767123	951.745205479452	3649.45479452055	1061.64657534247	274073.216438356	97567.3589041096
498	498	4030.87969307905	7.96751673374563	3.69343244969135	505.914179760258	4380.56712328767	2362.38904109589	8852.71780821918	3166.59726027397	647190.276712329	279421.682191781
499	499	10250.2120955907	207.544541076618	4.21825795644891	49.3880110862883	0	0	0	0	0	0
500	500	3206.19416870975	156.327959805646	5.88503428801936	20.5094096583607	2951.36164383562	1504.73150684932	4828.14794520548	1558.85479452055	361046.408219178	146234.353424658
501	501	4005.85002259655	234.985666148543	9.72413793103448	17.0472101054211	9236.96438356164	4978.59726027397	16962.197260274	6174.10136986301	1239173.37534247	534826.819178082
502	502	10561.446223444	158.911573474033	8.16140263616016	66.461151900744	1223.55342465753	362.58904109589	3887.67397260274	616.084931506849	272676.695890411	59071.3205479452
503	503	32951.6668643943	442.799412327075	7.30576301415673	74.4166905986191	13245.4712328767	6891.55890410959	21476.8602739726	7942.18630136986	1579450.19726027	691266.887671233
504	504	5370.60360443781	13.5661409423053	3.61032431073494	395.882928481885	7290.87671232877	3822.07123287671	17304.3479452055	6366.28219178082	1236949.99178082	543996.098630137
505	505	3864.4479159332	14.7119628684098	4.00752426417122	262.673849200036	149.778082191781	60.1123287671233	207.054794520548	44.1041095890411	15568.8219178082	3883.75890410959
506	506	10609.3330266178	179.567085857317	6.31131019036954	59.082837904091	714.13698630137	314.643835616438	1827.3397260274	552.578082191781	129267.931506849	43954.9424657534
507	507	1765.84748285905	52.2054387101252	5.43720930232558	33.8249716215213	1881.66301369863	819.191780821918	3072.32602739726	839.964383561644	228578.093150685	76643.0328767123
508	508	5404.28866263766	133.668927110255	4.78332992013107	40.4304035311064	1563.35616438356	689.961643835616	4968	1544.33424657534	319000.460273973	119816.112328767
509	509	5969.4820244668	721.140557166859	30.3118712273642	8.27783427951837	8418.0904109589	4288.40547945205	14036.6465753425	4380.69315068493	1030920.53972603	374419.498630137
510	510	5087.56489201335	84.7746349239115	3.99022442516866	60.0128198320127	1216.53424657534	649.128767123288	2328.00821917808	804.430136986301	165588.263013699	65846.9232876712
511	511	1381.53745051401	45.1105798394797	7.19042466865026	30.6255750963529	9328.92876712329	4759.28219178082	15746.2821917808	5176.8904109589	1148385.30410959	434834.44109589
512	512	7825.49908538115	1016.60428254448	35.1587982832618	7.69768455607378	20781.7095890411	11510.3068493151	23609.5589041096	7644.21643835616	1818329.46849315	713372.101369863
513	513	17036.9346211015	443.407266133157	6.98637837837838	38.4227682366966	2738.32054794521	1352.15616438356	4659.56164383562	1603.8602739726	345745.293150685	140389.104109589
514	514	15443.2890763731	32.1986754505038	3.4687725942503	479.624980229783	1084.96164383562	589.915068493151	3746.90410958904	1228.32328767123	267413.150684931	108288.309589041
515	515	13732.1803077522	581.471827791435	8.07535927094287	23.6162435588844	13875.3095890411	7642.87945205479	24362.4904109589	9206.09315068493	1712878.1369863	787270.123287671
516	516	2650.76695004298	710.723281157073	32.2891832229581	3.72967513562728	5978.39178082192	3437.67397260274	8587.75068493151	3135.9698630137	639475.947945205	270874.873972603
517	517	6371.85993409198	598.416557419913	13.4051522248244	10.6478670335667	6881.18356164384	4118.94794520548	6062.20273972603	2249.73424657534	514330.498630137	226236.57260274
518	518	9744.79334474157	2190.24891912253	48.4344186046512	4.44917162595637	17280.9534246575	9843.59452054795	18220.9506849315	6582.44657534247	1378034.04383562	598010.556164384
519	519	15035.3626863527	1077.55268786224	11.7026066350711	13.9532505980579	39407.8082191781	23803.8273972603	27482.4575342466	10694.1643835616	2196481.67671233	1036791.01917808
520	520	7089.95992534208	94.1958924967466	4.18991097922849	75.2682493622209	4110.82465753425	2432.81917808219	2254.64931506849	880.432876712329	161851.295890411	72768.4520547945
521	521	9313.42853676172	787.055018399165	10.5077247191011	11.8332623756149	3153.08219178082	1588.03287671233	3671.29863013699	1577.40273972603	236966.380821918	123349.120547945
522	522	12642.8742520905	9001.03194516921	57.3861967694567	1.40460275322941	32402	18016.4630136986	36544.7342465753	12379.1287671233	2596940.81369863	1071168.47945205
523	523	19986.0017656958	5504.37546974726	43.5257731958763	3.63092995300582	1200.75616438356	690.871232876712	1392.1698630137	514.728767123288	119698.345205479	51728.0465753425
524	524	6575.50040561029	5172.67170177235	33.2491856677524	1.27120002674001	15386.7232876712	8719.71506849315	19728.1068493151	7798.07397260274	1368923.50684932	650600.076712329
525	525	9357.31845955296	9001.03194516921	54.2215568862275	1.03958285189455	16301.7534246575	9616.75068493151	24970.5205479452	10240.1835616438	1686460.52876712	827262.978082192
526	526	7334.84156100446	3015.93814765442	21.6137931034483	2.43202652107072	14560.1671232877	6777.87123287671	34346.0438356164	8320.42465753425	2060679.75890411	605236.221917808
527	527	5977.11877930771	9001.03194516921	41.1942086869695	0.664048168667547	11550.1397260274	6718.27945205479	13626.1506849315	5903.12054794521	934307.884931507	472685.353424658
528	528	10996.6577146218	305.100439195237	8.70216191352346	36.042746262928	2340.65753424658	1187.61369863014	5053.1698630137	1778.44657534247	358558.632876712	149331.764383562
529	529	30722.1314668786	1145.28269471991	11.2981155390794	26.8249329257455	16594.4356164384	9189.91780821918	8257.36712328767	2492.11780821918	692342.536986301	270427.367123288
530	530	21281.49866934	1951.01383216968	18.4427480916031	10.9079178827109	11094.4821917808	6407.1397260274	15380.1205479452	6363.87671232877	1128126.22465753	540588.753424658
531	531	12344.1321570583	840.54988768834	7.45050618672666	14.6857816982248	12255.4821917808	7413.95068493151	11571.4739726027	4912.1698630137	823869.501369863	407622.517808219
532	532	17088.779454751	8035.21235960045	37.2033073929961	2.12673650551791	14276.9534246575	8443.33698630137	20867.4164383562	9035.64657534247	1441809.10410959	718549.232876712
533	533	21442.5958899079	1100.98215803141	16.0097498940229	19.4758795439955	5531.53150684932	3330.18630136986	3283.67123287671	1145.97534246575	275210.090410959	119613.282191781
534	534	10258.4501259182	8990.55397943012	31.5409836065574	1.14102536388625	3643.45205479452	1892.49863013699	4793.65479452055	1976.28219178082	359489.44109589	165096.852054795
535	535	29553.0831412222	700.235215892197	6.05280722418532	42.2045085287056	12602.8465753425	7140.38630136986	16178.5561643836	6033.20273972603	1147099.33424658	504635.739726027
536	536	14491.114806658	164.924550636066	5.8418871833506	87.8651162047737	1308.87671232877	747.443835616438	1530.94794520548	563.912328767123	112802.720547945	48731.4575342466
537	537	52025.1711892991	1760.2853083118	6.62629660779366	29.5549652909357	7785.89315068493	4513.21917808219	9804.62465753425	4091.36438356164	687463.82739726	327313.742465753
538	538	25208.3618821236	780.462552254279	8.78976982097187	32.299258701538	15718.2	10006.0767123288	9097.16712328767	3614.44931506849	767773.567123288	371030.980821918
539	539	9055.0491058783	5976.31133492081	45.4515688949522	1.5151568582058	51818.3424657534	33153.5452054795	23626.7835616438	9403.52054794521	1983873.02191781	944576.221917808
540	540	13029.9060768132	154.827522014297	4.11353797717434	84.1575574374304	1310.63561643836	692.649315068493	3760.56712328767	1323.96164383562	259793.408219178	106544.498630137
541	541	7383.57169102282	5951.00833068261	57.1319421294753	1.24072615609595	18098.7369863014	10201.895890411	23196.7178082192	6729.6602739726	1488263.1890411	531918.430136986
542	542	10509.8310857764	146.440615284321	3.93114565342545	71.7685531802158	108.824657534247	56.5753424657534	324.38904109589	124.534246575342	23169.7616438356	9906.63287671233
543	543	4256.9447690887	2471.79766785512	54.8452237001209	1.72220599786496	13152.3643835616	8039.71232876712	7640.45479452055	3193.36438356164	635355.180821918	311932.701369863
544	544	27598.1661181144	1522.685236186	17.3487414187643	18.1246691451753	10673.2630136986	6474.60821917808	6265.79452054795	2733.56438356164	506748.101369863	255931.942465753
545	545	6908.93345441823	5948.63230559878	59.9245960502693	1.16143225862449	15366.7452054795	8317.35890410959	7552.3397260274	2349.41917808219	650889.501369863	264245.306849315
546	546	9412.76256206744	7949.49257635702	42.904347826087	1.1840708663673	15593.5698630137	9781.41917808219	9159.27123287671	3734.50684931507	743361.950684931	367205.150684931
547	547	3132.44550833479	5951.00833068261	60.4760333176175	0.526372227070212	9968.99726027397	6420.68219178082	4987.38082191781	2094.14794520548	408240.624657534	199038.030136986
548	548	9624.27616865105	118.984895963356	4.07082906857728	80.8865368224137	162.580821917808	91.3095890410959	342.816438356164	126.145205479452	22659.6	9425.5397260274
549	549	1619.47913924258	5951.00833068261	61.9482496194825	0.272135249902569	10068.9835616438	5879.18904109589	4763.71780821918	1537.46301369863	364038.054794521	148148.164383562
550	550	2040.88521772739	5951.00833068261	61.8916767189385	0.342947800493717	12246.0164383562	7206.28767123288	6814.84383561644	2331.70136986301	560099.846575342	236691.482191781
551	551	3403.55788401509	6792.2520526879	53.0495867768595	0.501094166943967	33232.095890411	20134.9205479452	22395.1424657534	9383.98356164384	1701572.71780822	839604.202739726
552	552	1027.92740019426	2611.25541312765	59.8916194076875	0.393652568426102	9421.28767123288	5428.70136986301	9716.40821917808	2738.51780821918	618202.673972603	225355.857534247
553	553	2442.05575835561	5951.00833068261	60.9822652156389	0.410359996601701	9604.68767123288	5304.75616438356	5604.02465753425	1893.3397260274	452916.882191781	182205.304109589
554	554	1084.3481347748	1920.74226323469	58.2319074128333	0.564546402466655	27957.2739726027	16768.2821917808	13195.6438356164	5391.04657534247	1059063.88219178	516337.97260274
555	555	13813.3718881156	132.524015691752	4.62208793830007	104.232971028023	8643.89589041096	4611.08767123288	12229.6493150685	4334.03835616438	829478.597260274	352083.635616438
556	556	566.551438245958	2078.24674712567	60	0.272610285101868	13083.6219178082	6389.79178082192	16346.6602739726	3783.7698630137	1031392.69315068	296947.271232877
557	557	2623.75188566697	6329.34337244023	61.0993615323224	0.414537769761637	11010.4849315068	5788.84109589041	9781.39178082192	2689.01917808219	702017.619178082	235756.616438356
558	558	7580.93721201274	1920.74226323469	38.8400629260619	3.94687895253881	9734.68767123288	5978.07397260274	5323.76712328767	2270.42739726027	415262.254794521	212002.263013699
559	559	3990.19706447947	6533.6050564816	60.5737704918033	0.610719048669927	22928.8684931507	13158.3260273973	22766.9178082192	7834.38082191781	1585977.64383562	646886.649315068
560	560	5467.30655691682	7495.08985025414	54.7397415552029	0.72945176991193	12328.8931506849	7776.63287671233	10689.9287671233	4829.41917808219	793845.526027397	413496.887671233
561	561	30266.0989862497	3515.46963247935	16.0942307692308	8.60940419072941	15889.7123287671	9587.93698630137	14737.6712328767	5673.56164383562	984478.539726027	446573.049315069
562	562	1078.89897515915	2509.70772150216	59.8551896784132	0.429890287986755	5052.27945205479	2864.62739726027	5347.85205479452	1756.45479452055	359096.931506849	142888.794520548
563	563	5514.39013567377	5.04583902534874	3.32624689652031	1092.85890968205	349.134246575342	177.991780821918	998.660273972603	406.86301369863	83020.6739726027	39060.9260273973
564	564	6000.5247739223	9639.33651286662	53.8550358756311	0.622503920878038	11871.7232876712	7099.35342465753	10028.5917808219	3822.42465753425	690499.668493151	311783.882191781
565	565	1613.66919959062	2070.20348270696	55.6591319112809	0.779473715057522	12830.3095890411	7987.54246575342	9406.85205479452	4170.76438356164	704687.304109589	360967.904109589
566	566	8242.49737038043	9714.59586753573	57.3674006235386	0.848465286952928	15985.0164383562	9459.90684931507	12377.8328767123	4621.5095890411	893861.528767123	394352.564383562
567	567	5999.72533283233	9445.79497600997	56.4079718640094	0.635174206942897	14283.4520547945	8614.6	14179.2739726027	5409.2602739726	947658.657534247	419655.961643836
568	568	17.1756091569153	11.7744664559698	33.0127659574468	1.4587165559597	5073.55890410959	3015.82191780822	5929.36712328767	2691.97260273973	406310.353424658	209436.156164384
569	569	4260.69132032829	9762.1392588772	53.725308056872	0.436450577823281	8185.52328767123	4736.86575342466	7045.21917808219	3056.67945205479	520621.452054795	257313.345205479
570	570	5135.32160742726	1920.74226323469	40.145285935085	2.67361306393027	11603.901369863	7003.88493150685	11554.8630136986	4902.98630136986	818726.616438356	408188.005479452
571	571	3333.88500338646	1216.4879826965	27.1109433962264	2.7405819463966	9942.18904109589	6175.50410958904	7961.3397260274	3655.70410958904	561318.18630137	295314.356164384
572	572	8587.87567579107	2115.40171892897	25.7089704383282	4.05969022287601	10205.0383561644	6297.50684931507	7117.05205479452	2835.13424657534	541972.750684932	258627.564383562
573	573	9382.17957373126	7259.40990256091	35.961661341853	1.29241628447258	15625.0821917808	8902.38356164384	17105.1534246575	6905.22739726027	1204962.48219178	571240.706849315
574	574	15979.6658501825	5193.24702070896	31.2639355271995	3.0770086203219	10457.997260274	6116.02465753425	6987.25205479452	3162.24109589041	538844.887671233	278867.15890411
575	575	16176.8308107446	2761.82520184435	18.4047954866008	5.85729712363464	15083.704109589	8832.21369863014	15201.2931506849	6441.26849315068	1095279.47671233	532777.652054794
576	576	30334.0277050242	724.596882194914	7.81735520853924	41.863315245213	4405.35616438356	2537.37808219178	4412.45479452055	1822.79726027397	320306.934246575	150323.249315069
577	577	21234.6142572126	46.048998580073	3.69356370870898	461.130858693669	5006.31232876712	2773.97260273973	4431.19178082192	1428.8301369863	341686.156164384	134358.860273973
578	578	8982.95696991888	272.36079113102	7.34044689932212	32.9818287449371	5625.44383561644	3239.63561643836	5484.16438356164	1894.07945205479	411459.430136986	177551.961643836
579	579	15843.5769462699	208.164331178732	5.2156969170647	76.110911300488	3695.71506849315	2072.40821917808	2405.95068493151	864.328767123288	211467.106849315	90608.797260274
580	580	10189.8869552939	156.965375156242	5.60743854286078	64.918055623101	2460.75616438356	1352.81917808219	2254.24383561644	781.586301369863	181019.15890411	77066.6493150685
581	581	12284.1022791076	136.528895556579	5.1167340191036	89.9743766990111	2584.29863013699	1396.07397260274	4395.05479452055	1628.70410958904	319051.191780822	138685.564383562
582	582	9592.82783605558	166.49187913523	4.08946008041356	57.6173918264444	3376.28767123288	1940.01369863014	4486.28219178082	1680.81369863014	328442.197260274	145527.789041096
583	583	11692.5987938112	205.466397583439	4.41221040361358	56.9075962363282	656.517808219178	344.882191780822	1482.28219178082	502.884931506849	96996.4684931507	37745.6465753425
584	584	5816.30738400939	59.2955549318053	4.09812373225152	98.0901079465166	4924.82465753425	2845.40821917808	3772.47945205479	1406.79178082192	280249.465753425	125596.693150685
585	585	11820.9000716503	249.344052191686	5.48117154811716	47.4079889524007	1366.88219178082	794.104109589041	1845.77534246575	698.728767123288	131530.553424658	59291.0273972603
586	586	4630.49971988577	77.5112524959553	3.90281046656514	59.7397096650889	425.635616438356	244.849315068493	1207.65205479452	388.986301369863	78962.898630137	29055.2575342466
587	587	31454.0700969146	53.3049601912447	3.52592779813809	590.077733555477	4679.87945205479	2583.8904109589	23698.7506849315	8452.75616438356	1558015.52054795	691296.454794521
588	588	9775.49562407352	124.389913933808	3.85330382548214	78.5875262304259	1030.44109589041	583.320547945205	2190.06849315068	852.038356164384	154078.408219178	69988.7753424658
589	589	4466.2264938085	12.3832437871836	3.47838450157204	360.666927871592	8153.70136986301	4672.84931506849	28613.1863013699	10590.2383561644	1911925.65753425	882689.068493151
590	590	12628.0401199838	242.908844922165	5.04723282442748	51.9867447561666	4493.37808219178	2709.98082191781	3281.63561643836	1217.15068493151	258382.8	118542.956164384
591	591	5473.87218855524	86.8042311672957	3.95354330708661	63.059969715135	125.939726027397	58.7972602739726	730.254794520548	244.515068493151	45287.7342465753	17000.8109589041
592	592	3400.39188222021	13.1356123786303	3.47573815886918	258.868165731819	5079.45205479452	3033.18356164384	9432.49863013699	4139.87671232877	694786.62739726	359452.073972603
593	593	5630.20525172939	1.52892358973099	3.20318585816029	3682.46345961606	648.276712328767	337.684931506849	5288.31232876712	1706.37534246575	374053.545205479	150540.734246575
594	594	6891.14087545774	95.1368848486369	9.41247002398082	72.4339554151008	3750.15068493151	1835.4	4262.29315068493	1279.54246575342	344951.646575342	126562.769863014
595	595	11332.5296839265	178.221362941197	3.99504885993485	63.5868197667503	0	0	0	0	0	0
596	596	6281.89420741013	52.7597542844059	3.63708609271523	119.066024711697	10423.2931506849	6359.37534246575	8409.78630136986	3194.86301369863	603925.024657534	274268.61369863
597	597	9716.21685657153	322.020752225045	8.02384214853384	30.1726419475641	1356.40273972603	711.934246575343	2715.27671232877	1067.23835616438	186676.808219178	86034.5863013699
598	598	11501.2513244344	162.613089905531	3.91660810494261	70.7277091353224	24.4301369863014	13.1287671232877	99.1068493150685	41.5917808219178	5401.59178082192	2497.39452054795
599	599	7817.65651811829	1008.54970721078	23.4117021276596	7.7513844505876	5670.85753424658	3136.11780821918	7392.16438356164	2515.98904109589	512933.506849315	212681.090410959
600	600	8712.94424650102	165.359222202943	3.7439120188531	52.6910088861432	566.383561643836	248.334246575342	1599.39726027397	532.747945205479	96447.0410958904	36299.4767123288
601	601	6345.50040116699	91.952714377626	3.88497172422091	69.0082989296832	169.123287671233	83.6821917808219	657.986301369863	232.509589041096	40234.2712328767	15386.0739726027
602	602	6951.47996492206	127.98862209759	9.71539397627016	54.3132651246269	203.027397260274	86.5753424657534	706.635616438356	206.175342465753	57626.4164383562	19605.8054794521
603	603	7215.53502991649	1015.46590171303	28.153488372093	7.10563990159032	5975.57534246575	3472.55616438356	5437.21095890411	2158.16438356164	417192.904109589	195853.457534247
604	604	864.871848495484	1015.46590171303	40.6255942563307	0.851699547012359	13851.9863013699	8143.96438356164	14537.3205479452	5837.69863013699	1038952.14794521	489700.602739726
605	605	649.120351191624	1015.46590171303	44.8592860838076	0.639234020656526	6978.75616438356	3888.48767123288	9724.51780821918	3560.80547945205	666175.498630137	285126.901369863
606	606	484.198902473061	1015.46590171303	41.6998266897747	0.47682438342464	8385.95342465753	4711.67671232877	10477.0630136986	3803.50684931507	754105.284931507	317625.805479452
607	607	22102.7801177014	596.913308168316	9.52333110069212	37.0284592674367	8072.76438356164	4540.59452054795	9803.46849315069	3454.26301369863	698867.375342466	297748.378082192
608	608	4363.20393543974	978.679623072949	19.6767161410019	4.45825562581935	7250.16164383562	4159.42191780822	8757.34794520548	3411.0904109589	636047.016438356	286538.901369863
609	609	7343.59721613471	1015.46590171303	18.6304347826087	7.23175165581287	7801.33150684931	4512.24109589041	8646.15342465753	3399.46301369863	619306.049315069	290372.452054795
610	610	9005.01437307844	164.736352067001	4.29565085619033	54.6631891509651	2063.5397260274	1092.56164383562	4570.74246575342	1418.45753424658	294841.454794521	111304.671232877
611	611	16781.4262357549	172.214875987475	5.8637636872931	97.4446959911607	4179.76438356164	2329.84109589041	8166.40547945205	2883.99178082192	575611.975342466	238183.246575342
612	612	6165.01459520149	1.68165073865097	3.31630114327636	3666.04934871737	845.841095890411	461.032876712329	2863.88767123288	1199.28767123288	230006.852054795	107631.443835616
613	613	15839.7610907812	284.637570323099	4.63903743315508	55.6488768253646	0	0	0	0	0	0
614	614	14580.8416361052	172.966982656996	4.02196724526822	84.2984100903223	611.780821917808	335.293150684932	1557.58082191781	503.808219178082	100376.679452055	36969.3287671233
615	615	11633.9797928359	63.8376016423275	6.13526241905538	182.24337214326	2626.3698630137	1240.61917808219	7897.95890410959	2519.26575342466	709144.167123288	310284.145205479
616	616	6279.73596667147	83.2929094065142	3.74538055433348	75.3934039693941	868.512328767123	479.290410958904	1393.27397260274	520.550684931507	103796.909589041	44981.8465753425
617	617	8759.33857958032	12.5474880618446	3.34579383674877	698.094992113712	2865.18630136986	1607.46575342466	3929.40273972603	1558.12328767123	318433.021917808	147147.167123288
618	618	10342.5812583217	115.696173416929	4.17944927000555	89.3943244004331	1100.75068493151	545.717808219178	3469.49315068493	1271.69315068493	219264.136986301	91545.7068493151
619	619	11483.8465447179	167.55855374744	3.92092854552049	68.5363193217071	306.383561643836	152.682191780822	1375.37260273973	504.956164383562	81841.0520547945	32825.9150684932
620	620	4532.19707939236	26.5586703370552	3.98337814715229	170.648493387448	3016.88767123288	1601.83835616438	12683.3342465753	4614.0301369863	924500.909589041	384846.443835616
621	621	7243.16522926439	79.3989152768141	4.03335757135066	91.2249897119126	1967.24383561644	1086.59452054795	3820.62465753425	1293.37808219178	267335.671232877	111019.690410959
622	622	4122.48699728878	1.37493900884573	3.31644409531291	2998.3053581043	1283.60821917808	662.676712328767	13908.8547945205	5022.0301369863	1027532.77808219	454407.978082192
623	623	7638.02915998423	99.7380257022144	3.90296408481177	76.5809139112992	29.6547945205479	14.1917808219178	93.3808219178082	31.8876712328767	6286.2301369863	2347.68219178082
624	624	2283.12647689652	14.0422362018715	3.8469730941704	162.589949640089	1558.42191780822	770.147945205479	4786.34246575342	1618.64931506849	369381.312328767	144548.284931507
625	625	4929.05542316226	74.849954907477	3.98210685483871	65.8524835352958	1641.44657534247	922.145205479452	4449.68493150685	1732.00273972603	327701.726027397	147967.15890411
626	626	5667.44487087844	1.83325792262581	3.3645599622921	3091.46072733773	1346.3698630137	699.484931506849	7388.36164383562	2811.78082191781	518149.646575342	226846.810958904
627	627	5137.19271709238	1.71419527793981	3.32324703389008	2996.85384926884	954.079452054795	488.482191780822	4472.05753424658	1890.22465753425	558550.24109589	289626.961643836
628	628	5824.49189958439	30.5027887039146	3.54850795033762	190.949488458965	1601.19452054795	826.175342465753	12824.3561643836	5253.2	1512596.75342466	788485.956164384
629	629	14822.6446771888	142.871909241675	4.98478814909207	103.747788882107	6151.87945205479	3242.66849315068	9671.76438356164	3235.50684931507	669590.583561644	267101.736986301
630	630	13881.3999761383	96.6290955234854	3.61386081763895	143.656523958299	310.860273972603	120.81095890411	2401.5698630137	790.095890410959	163802.336986301	57704.3863013699
631	631	12538.4083442907	169.361330612525	4	74.0334780019936	2995.86575342466	1632.86575342466	3896.31232876712	1313.27123287671	305095.64109589	124499.389041096
632	632	20032.7788452791	221.019109489719	5.69016273541781	90.6382207924467	1979.69589041096	1022.04931506849	8871.04109589041	3123.99726027397	582859.268493151	235777.498630137
633	633	22950.0444113279	316.024792912493	4.7268888381648	72.6210250778732	8345.86301369863	4681.5397260274	9481.22739726027	3356.38082191781	695607.41369863	292720.01369863
634	634	11372.8289704814	160.006164081374	3.94821968815453	71.0774427708768	6.65479452054795	3.26575342465753	42.9013698630137	13.5616438356164	2908.92602739726	978.613698630137
635	635	4841.04967758057	59.0304014127427	3.81433191833434	82.0094317795973	496.578082191781	268.635616438356	1386.14794520548	512.978082191781	94563.6849315069	39616.5698630137
636	636	16777.5744961109	210.926792108019	3.9142233312539	79.5421687706642	307.490410958904	178.342465753425	763.586301369863	256.830136986301	51705.1205479452	20262.7369863014
637	637	6479.19215610604	80.8737745246524	3.90138802568883	80.1148727654725	2511.27945205479	1381.91232876712	8458.08767123288	3022.24383561644	668444.920547945	290638.147945206
638	638	2511.43211037855	75.6175993231023	4.08291708291708	33.212269800415	515.693150684932	272.208219178082	2433.06575342466	906.071232876712	196072.953424658	88832.1232876712
639	639	11296.3843964342	22.8988510703534	3.42796975693916	493.316645526352	111.178082191781	60.5917808219178	535.575342465753	202	38044.9479452055	16260.0520547945
640	640	34012.682202161	454.549885571886	5.37990060739923	74.8271714101708	10360.7260273973	5907.62465753425	12693.6931506849	4859.05753424658	961677.821917808	437325.493150685
641	641	10151.8971366018	110.849141285756	4.09717840079329	91.5830020769525	442.079452054795	228.665753424658	1453.15616438356	503.334246575342	86478.2273972603	33349.695890411
642	642	8590.74178288418	58.9662432998224	3.4176699919734	145.689148606658	785.969863013699	394.712328767123	5176.53698630137	1861.95342465753	391735.589041096	170859.756164384
643	643	7197.96095451529	72.7183733802558	3.96866359447005	98.9840754120836	4804.70684931507	2686.55890410959	9117.8904109589	3295.32054794521	696485.528767123	307678.030136986
644	644	15152.5184340103	10.4636074144148	3.3085798160127	1448.11610698773	397.413698630137	208.567123287671	1329.29863013699	467.646575342466	108423.561643836	45842.6904109589
645	645	10050.8350589923	153.358020703815	3.85949158973062	65.538372319005	392.104109589041	196.531506849315	818.753424657534	289.876712328767	54526.6191780822	22082.6821917808
646	646	12124.1716149243	243.130251908652	4.57787361088074	49.8669808456399	804.476712328767	408.53698630137	2216.62465753425	610.413698630137	155529.424657534	51868.4684931507
647	647	15079.8811287487	123.079468546474	3.89140148950576	122.521500188755	3990.76438356164	2113.65753424658	7716.13698630137	2879.88493150685	558160.169863014	238625.717808219
648	648	11433.4608089191	27.8266915948783	3.46219306619006	410.881069707314	292.276712328767	136.33698630137	1291.63835616438	485.813698630137	105985.454794521	45612.9506849315
649	649	19358.51844368	311.948812418438	4.3064	62.0567146693065	562.764383561644	301.186301369863	1367.95068493151	490.123287671233	87996.4821917808	35468.4082191781
650	650	6010.47080254431	154.024952056096	3.97707006369427	39.0227084787879	0	0	0	0	0	0
651	651	9831.68538505685	246.069923518487	3.93906735751295	39.9548439097158	217.723287671233	124.608219178082	847.964383561644	313.12602739726	53539.8246575342	22134.6493150685
652	652	9653.71961910195	156.949412694811	3.93884408602151	61.5084787725435	5.34246575342466	2.75068493150685	32.5232876712329	9.82465753424658	2155.26849315069	698.046575342466
653	653	11160.8672479556	167.302501057968	3.91166604547149	66.7107017371396	76.4328767123288	36.8904109589041	142.427397260274	44.0684931506849	9951.35616438356	3187.74794520548
654	654	8173.5209558047	116.821694573403	3.80269217144881	69.9657797779073	42.8520547945205	20.5835616438356	62.9835616438356	20.9616438356164	4031.22465753425	1432.54520547945
655	655	10990.2186027994	366.863316029956	6.4083885209713	29.9572568926516	6181.04109589041	3576.87397260274	9739.71506849315	3575.74246575342	651052.643835616	286856.657534247
656	656	7100.31804565298	33.0610055796043	3.81467091460098	214.764128349237	225.465753424658	117.824657534247	764.01095890411	275.430136986301	65235.3479452055	28876.3315068493
657	657	9263.41242630335	165.473821509583	3.94600177043376	55.9811355161509	656.517808219178	303.339726027397	963.73698630137	328.019178082192	78001.0493150685	31825.6767123288
658	658	6481.76323804239	3.37325771263864	5.7428935307521	1921.51439060142	322.438356164384	167.553424657534	2203.41643835616	868.493150684931	174010.693150685	79193.5342465753
659	659	10507.1278105362	117.809687829973	3.87535909554258	89.1872986345608	231.26301369863	123.46301369863	829.613698630137	286.095890410959	50249.1479452055	18956.5643835616
660	660	19079.6207797912	438.429624993129	5.65218216318786	43.5180920543182	5828.2904109589	3292.48767123288	7240.70136986301	2480.26301369863	503006.895890411	205975.295890411
661	661	10897.2188264005	52.8896840462788	3.7130842244383	206.03675410247	53.4547945205479	25.2931506849315	239.339726027397	76.3643835616438	16865.295890411	5919.61095890411
662	662	6154.70220273119	27.3156888982995	3.69820500534444	225.317480574848	414.471232876712	210.435616438356	4526.41095890411	1888.58630136986	369609.767123288	180516.421917808
663	663	15137.4477058172	165.651138372778	4.02346652169974	91.3814891615913	945.230136986301	513.852054794521	1814.25479452055	579.416438356164	126983.24109589	49826.3150684932
664	664	28127.8921620133	399.559185536034	4.61235757077411	70.3973107870814	647.408219178082	319.32602739726	1762.39452054795	549.471232876712	115707.328767123	41130.2328767123
665	665	6547.01825140352	34.3432267211111	3.43456682629517	190.634919210401	296.156164383562	141.293150684932	2279.12876712329	900.613698630137	194439.717808219	88081.8301369863
666	666	11634.7713210112	58.5772241985096	4.01216800234968	198.622783517066	1325.23287671233	701.120547945205	4317.8904109589	1371.10684931507	346448.336986301	137809.780821918
667	667	8506.67345357479	74.0749376909059	3.81231502201689	114.838752738082	757.53698630137	380.827397260274	1781.44931506849	620.405479452055	134586.208219178	56319.6465753425
668	668	6860.49814177323	44.4752428683828	3.54480519480519	154.254315419384	1324.4602739726	745.980821917808	4039.30136986301	1706.46301369863	314905.819178082	152491.805479452
669	669	12079.3950375993	169.318349809428	4.05085336119819	71.341322728428	2387.50410958904	1184.43561643836	4308.47123287671	1444.40273972603	317957.873972603	126830.471232877
670	670	8109.8653708654	119.557810999665	3.97879341864717	67.8321667405582	1286.4602739726	717.676712328767	1596.92876712329	585.323287671233	118198.928767123	52974.4602739726
671	671	21725.0851724651	275.205047356514	3.90471688202542	78.9414488620238	2535.80273972603	1351.69863013699	4591.58904109589	1778.15068493151	388723.994520548	181156.55890411
672	672	11683.3091722033	7.52273705076328	5.42584878652878	1553.06627007758	398.134246575342	210.035616438356	2478.46849315068	894.320547945205	216764.035616438	93932.4657534247
673	673	17988.7692114181	127.05658080259	3.94913672421839	141.580775256086	2350.47397260274	1184.97534246575	5200.47123287671	1928.03835616438	401445.679452055	177035.550684932
674	674	7739.86092254691	42.8806020588104	3.69634692652288	180.497953641876	258.013698630137	125.649315068493	1515.98630136986	577.758904109589	116634.961643836	51285.2904109589
675	675	22284.3993047715	347.749052512835	4.47236570247934	64.0818404643935	2012.34246575342	959.501369863014	5217.13698630137	1702.96712328767	349670.906849315	134006.139726027
676	676	10056.2562967268	69.0490372474245	3.66049205711992	145.639341221979	2730.25479452055	1530.07945205479	5248.68219178082	1955.00821917808	410952.736986301	182980.054794521
677	677	11055.5396137898	168.322366821992	3.89848866498741	65.6807518960421	0.613698630136986	0.26027397260274	8.74246575342466	2.32602739726027	656.134246575342	192.065753424658
678	678	12527.8555505417	111.210582790954	3.58365730213453	112.649850725903	136.745205479452	77.7643835616438	946.33698630137	319.53698630137	64089.9726027397	23262.5369863014
679	679	12929.1290462777	105.537897019302	3.83987324703344	122.506980065303	797.109589041096	454.350684931507	2009.22739726027	667.145205479452	137572.991780822	52280.6931506849
680	680	12846.5864246772	179.269968012232	3.8791450028885	71.6605607013923	271.605479452055	141.832876712329	792.024657534247	298.476712328767	50975.4904109589	21143.2657534247
681	681	5481.53533314858	48.901250175759	3.52767857142857	112.093971287995	194.624657534247	105.482191780822	776.627397260274	300.216438356164	60664.3232876712	27130.904109589
682	682	15250.5093369505	345.294382571705	4.10494752623688	44.1666882135955	51.0493150684932	24.9780821917808	122.038356164384	36.2739726027397	8642.86849315069	2755.37534246575
683	683	17908.126453811	230.437716794157	4.11250665247472	77.7135214796792	652.334246575342	375.523287671233	1489.6	489.646575342466	98252.5424657534	37987.4191780822
684	684	9778.55347159427	72.4847557038206	3.51686366730615	134.904965556487	915.761643835616	512.805479452055	2624.57260273973	1019.11506849315	201797.884931507	89421.7205479452
685	685	15418.897508551	33.0229340119319	3.65733142746219	466.914826616552	156.178082191781	75.5780821917808	443.484931506849	147.323287671233	33143.2109589041	13377.8493150685
686	686	8002.32588346575	51.6683716769341	3.61903742170352	154.878615751658	224.572602739726	114.304109589041	568.06301369863	213.484931506849	41858.095890411	17797.3315068493
687	687	9114.92981661815	91.3826570316193	3.95404686720957	99.7446354997568	2147.26575342466	1034.17808219178	3755.52876712329	1200.25479452055	288166.161643836	111922.663013699
688	688	20098.5937870308	117.113692730191	4.11756217230266	171.616087909843	5529.36164383562	2949.43835616438	6679.81369863014	2286.01369863014	484288.134246575	195085.221917808
689	689	13891.870238901	11.5689402275924	3.27227407067085	1200.79021635606	750.956164383562	393.895890410959	2485.1698630137	831.060273972603	184440.046575342	75072.6739726027
690	690	8301.8715999904	45.6180600734012	3.7970055233487	181.98651118948	403.084931506849	207.879452054795	2332.19178082192	912.819178082192	184994.131506849	84561.901369863
691	691	7750.1547016187	188.91211219286	4.01777777777778	41.0251868535914	309.057534246575	166.106849315069	554.301369863014	222.454794520548	44041.4136986301	19393.1835616438
692	692	7423.52155195746	5.12008175595891	3.22441072556282	1449.88340143548	2345.31232876712	1264.53698630137	2769.34246575342	956.290410958904	210942.747945205	90319.9589041096
693	693	2460.7479057731	2.41610253936292	3.26268287357158	1018.47825813798	11257.1561643836	6259.72054794521	10288.5671232877	3488.38356164384	647505.052054795	255636.569863014
694	694	12097.8906279698	268.331442229816	4.87479346429227	45.0856244331159	2884.92054794521	1525.22465753425	2696.7095890411	905.021917808219	217856.684931507	88479.9424657534
695	695	5264.03916935542	1081.83990998825	22.2593220338983	4.8658208305632	10929.7616438356	6260.30684931507	10172.8520547945	3200.18082191781	643735.153424658	259736.997260274
696	696	2923.60329126509	5285.86003043909	47.7551657499628	0.553098885409236	18747.3890410959	9112.70410958904	18720.0328767123	5957.75068493151	1215074.2630137	452524.356164384
697	697	5334.37481875932	1.40646128452845	3.20219901759865	3792.76335398583	8990.51506849315	5362.11780821918	12050.4657534247	4876.47123287671	759785.679452055	362447.482191781
698	698	5293.48704585291	4089.38083143807	44.2034976152623	1.29444707256365	19122.7753424658	11602.5890410959	11281.2301369863	4380.13698630137	792020.287671233	358790.18630137
699	699	16402.1818785322	31.5477003252558	3.48048166843363	519.916878549822	3181.95616438356	1727.27945205479	5082.38630136986	1924.85479452055	343955.287671233	152989.989041096
700	700	12247.4284136406	104.619979893371	3.83951140295135	117.06586472415	787.769863013699	432.164383561644	1947.15068493151	681.186301369863	136166.106849315	56277.7342465753
701	701	8360.39468687876	80.6312089734718	3.57631726233309	103.686832844456	359.131506849315	175.2	808.186301369863	294.750684931507	58954.9287671233	24951.904109589
702	702	2961.73823910392	7268.13888275559	46.4376513317191	0.407496098641008	11444.6547945205	6924.44383561644	5229.84931506849	1963.12602739726	425582.964383562	193963.38630137
703	703	3874.20298786886	6740.91831999853	50.7199885534411	0.574729258530714	16165.8054794521	8679.8301369863	18990.4821917808	5050.52328767123	1195614.55068493	398356.528767123
704	704	14155.5423677778	85.7732579166501	3.71724484665661	165.034449099898	1632.47671232877	867.767123287671	4003.87123287671	1593.1397260274	343775.389041096	157927.084931507
705	705	3793.23765747446	3713.74379826551	39.9158316633267	1.02140531590953	12926.0054794521	7717.81095890411	12457.1479452055	4757.21095890411	842876.260273973	383530.62739726
706	706	2407.58711175105	10864.4108465968	44.7591836734694	0.221603098938882	13477.4684931507	7854.50136986301	11243.2657534247	4322.47671232877	762998.049315069	340981.424657534
707	707	9396.24912459789	5643.28899884012	28.8912237330037	1.66503064552057	10462.8739726027	6295.4904109589	12115.802739726	5360.64383561644	818400.273972603	415394.830136986
708	708	3411.71299863779	1351.71417536194	33.2418566775244	2.52398995351532	9592.80273972603	5920.22191780822	5060.08493150685	2055.40547945205	410870.15890411	195827.243835616
709	709	6218.58823198818	10708.7633535412	37.2277580071174	0.58070087335825	12718.5479452055	7725.82465753425	11145.4602739726	4670.61369863014	810301.830136986	392321.890410959
710	710	11714.7552987922	654.814322730571	6.90620689655172	17.8901940475917	8667.68219178082	5296.84657534247	9866.89315068493	3872.73150684931	667000.098630137	309695.224657534
711	711	4377.65891731778	10864.4108465968	49.7295918367347	0.402935693350464	27988.5698630137	17024.8739726027	13192.2520547945	5217.27123287671	1084220.41643836	515937.871232877
712	712	3545.48562300232	10864.4108465968	43.1630544354839	0.326339428162634	2501.30136986301	1434.46301369863	2254.58082191781	900.564383561644	170922.112328767	76564.101369863
713	713	4604.31168108567	67.9830270426002	3.87161496799606	67.7273708068409	294.684931506849	171.643835616438	1246.29315068493	527.252054794521	99094.9150684932	47090.904109589
714	714	11937.7257522566	48.9927548814373	4.06130451089366	243.663084085514	1213.32054794521	590.238356164384	4769.27945205479	1717.02739726027	358870.336986301	151417.578082192
715	715	4515.5533882739	10864.4108465968	45.6633076467101	0.415628003398672	15498.4301369863	8919.76438356164	11658.8876712329	4305.42465753425	858132.950684931	378013.21369863
716	716	6859.41717399349	2132.70380974845	19.1648562300319	3.21630089590478	7389.92054794521	4542.61643835616	7330.22465753425	3123.38356164384	511431.139726027	252060.750684931
717	717	13347.4502597033	179.271229113273	3.99465895181929	74.453945151844	1098.88219178082	591.78904109589	2081.92328767123	809.2	171396.136986301	77011.5452054795
718	718	10277.6796500798	1324.10815790967	10.3874734607219	7.76196384614444	13246.2712328767	7999.26849315068	15975.0931506849	6237.15890410959	1098627.20273973	511035.761643836
719	719	5773.86435221726	2087.89889655251	25.7334818114328	2.76539460878634	21794.5890410959	13445.1315068493	11626.9260273973	4890.95068493151	995556.15890411	494962.989041096
720	720	19882.4716645561	246.791009108629	3.85615945751567	80.5640032688733	556.87397260274	281.967123287671	1814.60821917808	686.641095890411	125059.128767123	54483.8219178082
721	721	10900.9061640127	4725.55066016536	30.0518783542039	2.30680124877366	13958.4410958904	8452.50136986301	9567.84109589041	4081.39452054795	766035.147945205	379992.254794521
722	722	10674.880113254	44.9624057598259	4.17628058842116	237.417903532022	435.572602739726	233.931506849315	1842.84657534247	717.613698630137	133247.232876712	58180.8493150685
723	723	15954.8658515929	205.892241092498	3.93725951261223	77.4913409409398	967.131506849315	513.813698630137	3252.6602739726	1334.92876712329	281268.821917808	133284.873972603
724	724	3640.25257950073	31.7350829936261	3.48832981894859	114.70751723674	709.758904109589	387.98904109589	1698.69589041096	729.202739726027	147006.435616438	70591.6712328767
725	725	13815.1753288428	142.273202530653	3.90538238800886	97.1031443947872	252.167123287671	135.06301369863	732.372602739726	245.150684931507	52045.095890411	20557.9452054795
726	726	7195.68460700337	96.5538925909582	4.34309903085663	74.5250596730183	2255.58082191781	1280.95068493151	4079.4301369863	1505.74246575342	323411.712328767	143779.668493151
727	727	13924.237175365	724.18535287613	6.25171821305842	19.227449326425	0	0	0	0	0	0
728	728	4213.42458125216	26.0497028344602	3.65711630788292	161.745591035241	575.852054794521	282.364383561644	1625.98630136986	582.564383561644	117891.205479452	50237.6520547945
729	729	6944.81785684573	87.0721839834511	3.84302507021741	79.7593162262435	4927.37808219178	2731.86301369863	7444.70136986301	2541.6301369863	593061.2	244252.649315068
730	730	24256.1667150542	2051.28826285712	10.6891986062718	11.8248454662677	5106.3397260274	3016.01095890411	4308.84657534247	1493.15890410959	376738.942465753	165948.904109589
731	731	5029.98792483593	1685.36702753463	11.5635359116022	2.98450595191354	16777.4246575342	9439.20273972603	9899.30410958904	3512.43561643836	803987.194520548	362428.816438356
732	732	12258.4334506057	625.126209442768	5.50380067567568	19.6095336676616	2160.6904109589	1228.07945205479	3044.39726027397	1049.55342465753	238414.339726027	102249.263013699
733	733	15474.42725922	326.504138084601	5.19958093242535	47.3942760725758	5178.05479452055	3089.58630136986	4270.23835616438	1657.15616438356	366666.490410959	171603.42739726
734	734	18946.6210778439	124.608554968725	4.74009121511565	152.049119601774	2607.10684931507	1465.96164383562	5082.80547945205	1969.68219178082	357185.843835616	165403.57260274
735	735	3046.36081345654	20.8293822106534	3.48638620925852	146.253056506805	410.043835616438	230.257534246575	1082.99452054795	446.035616438356	85252.0547945205	40119.2328767123
736	736	38908.766121427	707.725397530173	5.6915943763087	54.9772076248941	10858.4273972603	6221.47671232877	8051.70136986301	2976.03287671233	680148.523287671	317939.183561644
737	737	6428.73157061615	426.743993073683	6.72826681246583	15.0646094027295	6591.10410958904	3771.43835616438	7831.94246575342	2712.7397260274	578227.994520548	249180.473972603
738	738	6438.18841916577	97.2079868942629	4.54996896337679	66.2310641837367	871.194520547945	406.786301369863	1489.5095890411	500.871232876712	107549.62739726	40515.5917808219
739	739	11623.051532186	159.591070730393	4.59186678749434	72.8302121101844	7364.01095890411	4157.23835616438	9748.47397260274	3747.13150684931	697984.8	318335.682191781
740	740	31777.3985691417	925.747458200121	5.71740172579099	34.326206664315	19583.5534246575	11724.3589041096	10121.1150684932	3482.06849315068	908651.915068493	403600.090410959
741	741	17875.5792428292	21.1811005539456	4.72339083292262	843.940058605659	1608.31232876712	797.819178082192	7738.05479452055	2612.43287671233	585981.619178082	234126.104109589
742	742	4070.05266163636	56.178855323577	3.85142133732305	72.4481237325647	410.684931506849	222.895890410959	1905.67671232877	832.621917808219	162417.854794521	79558.6328767123
743	743	3307.24623811998	58.3534237454326	3.83210928319624	56.6761301367315	285.616438356164	146.479452054795	1439.67123287671	507.695890410959	110152.997260274	43369.5178082192
744	744	14978.319750939	255.024446263681	3.97660324171952	58.7328782412186	267.660273972603	140.243835616438	495.279452054795	168.054794520548	36090.3808219178	14458.3232876712
745	745	3591.62785145862	10.5432858398867	3.60541557711577	340.655456562793	239.580821917808	116.852054794521	788.608219178082	298.769863013699	68730.8054794521	30878.7369863014
746	746	17449.5495902452	64.3700485864086	3.76961425053956	271.081814810523	49.4027397260274	22.6246575342466	125.720547945205	38.9287671232877	8695.2602739726	3254.69315068493
747	747	20695.2393863385	115.47966526127	3.82918395573997	179.211113398329	782.531506849315	468.835616438356	2554.7095890411	737.731506849315	154440.194520548	53834.9479452055
748	748	3062.99274791263	56.5297808778101	6.29869538834951	54.1837010572062	68082.9561643836	37562.5232876712	14813.4109589041	6234.04657534247	1346910.24931507	715181.838356164
749	749	9318.71663493827	108.7109651566	4.56896885277617	85.7201168393136	7827.93698630137	4473.5095890411	8232.16164383562	3025.05205479452	675537.323287671	301054.098630137
750	750	10987.6546741564	149.480564454723	4.02367531003382	73.5055738800379	994.575342465753	536.158904109589	2050.80547945205	780.942465753425	151716.950684932	66096.6219178082
751	751	8692.29627661374	546.720353134357	9.31253250130005	15.8989805789754	18543.1068493151	10705.5890410959	20204.5589041096	7239.55890410959	1652684.3260274	726206.315068493
752	752	19718.1786755555	425.604070250442	9.08157423971377	46.3298639600711	14705.8054794521	8210.08219178082	15341.7397260274	5524.13698630137	1302567.40273973	573256.106849315
753	753	7185.81227560162	98.6740239276135	4.02122076440388	72.8237482325954	0	0	0	0	0	0
754	754	2448.75821957092	0.963721517718238	3.19234999822588	2540.93965377959	591.917808219178	285.046575342466	3037.83835616438	888.232876712329	210929.317808219	75335.0657534247
755	755	8696.15833282586	86.3851425123541	3.86276438760453	100.667291618836	364.123287671233	194.668493150685	2255.78082191781	871.205479452055	177358.153424658	76331.2520547945
756	756	9693.25263108049	85.3517265058735	3.63678043810494	113.568325186878	276.019178082192	149.27397260274	1221.0301369863	430.41095890411	76632.594520548	31144.0739726027
757	757	14443.1113060785	164.830510945481	4.08507420361093	87.6240158647308	4491.38904109589	2366.9095890411	7270.82739726027	2709.44657534247	607442.846575342	273750.279452055
758	758	12388.4271939102	69.093167115901	3.94161496434855	179.300323187228	316.783561643836	163.361643835616	1933.49863013699	745.920547945205	127320.290410959	53730.2493150685
759	759	7719.05748913605	86.9822569381084	3.83254123567235	88.7428972397036	186.967123287671	97.3041095890411	673.257534246575	214.704109589041	50567.3506849315	19107.2136986301
760	760	14104.1602276113	92.746133974734	4.067994802945	152.072756277406	2756.80821917808	1533.2	3973.06849315068	1404.71506849315	267937.509589041	113406.980821918
761	761	19447.2618872129	207.310563384571	3.87895108599682	93.8073852567624	1010.97260273973	442.967123287671	3400.72876712329	1295.42191780822	250079.342465753	108536.164383562
762	762	18188.3591808393	139.815661490242	4.12180019150973	130.088138817759	5029.8301369863	2754.00821917808	10729.7369863014	3983.27671232877	830984.487671233	373313.191780822
763	763	3150.2790182463	61.9462985576484	3.6545842217484	50.8550000822824	668.139726027397	380.92602739726	2432.73424657534	1088.32328767123	206668.421917808	106955.610958904
764	764	15210.7387254319	238.955137242486	4.45088062622309	63.6552070022936	5812.22739726027	3193.86849315069	8821.3095890411	3519.39178082192	675237.010958904	318591.287671233
765	765	2142.71558956234	20.4552753507748	3.97871831659493	104.751246454435	440.471232876712	220.241095890411	980.641095890411	343.515068493151	92122.0191780822	40027.3452054795
766	766	8129.83579985323	80.8020808187751	3.66929198457626	100.614188613373	141.501369863014	70.0164383561644	1027.7397260274	393.619178082192	69860.0684931507	30281.5369863014
767	767	11979.6087161278	123.983398924378	3.89546232876712	96.6226835209978	160.090410958904	85.9205479452055	744.252054794521	251.178082191781	49029.8904109589	18159.1369863014
768	768	2062.30286608849	23.2271268973546	3.94222264044415	88.7885477701236	661.72602739726	363.268493150685	882.6	283.112328767123	71504.8876712329	29926.3506849315
769	769	2585.65146384931	22.730168796008	3.65743386824943	113.754169054099	694.627397260274	367.682191780822	1608.44109589041	594.265753424658	148634.076712329	68093.3369863014
770	770	4125.94796507277	50.0801578822646	3.90786539631056	82.3868801446796	768.435616438356	458.208219178082	1913.52054794521	823.564383561644	170040.873972603	82351.5589041096
771	771	16216.1330591277	202.400002315435	3.96983159417295	80.1192335653007	762.230136986301	321.172602739726	1833.95616438356	576.13698630137	125053.424657534	44071.1315068493
772	772	7944.57549576866	99.9816156373173	3.81201288579445	79.4603632390535	148.969863013699	76.5178082191781	564.484931506849	186.197260273973	38922.9397260274	13836.1315068493
773	773	7434.20417631425	73.1733002953181	4.05425101214575	101.59722393702	0	0	0	0	0	0
774	774	4941.56566960543	44.6037706659756	3.86001354707609	110.788070062761	484.624657534247	254.687671232877	1632.62465753425	617.112328767123	128527.936986301	57546.5780821918
775	775	8881.74401590111	61.1947216261805	3.69610701423427	145.139054151711	237.909589041096	128.312328767123	641.279452054795	242.731506849315	48497.8383561644	20583.5315068493
776	776	8846.3099571629	77.518602495634	3.87713706172124	114.118542806046	160.043835616438	82.2493150684931	784.835616438356	280.358904109589	50881.6054794521	20624.9068493151
777	777	17825.3293476458	136.704772692303	3.99885313794202	130.392882388731	369.427397260274	183.26301369863	2689.30684931507	1002.03287671233	175101.161643836	72591.5369863014
778	778	6618.8412508018	58.6804188362248	3.82702029452707	112.794717250993	174.301369863014	74.9123287671233	685.441095890411	223.717808219178	46800.8684931507	17832.1424657534
779	779	6439.4899231779	64.7463469649953	4.0489942408814	99.4571929542121	1249.27945205479	640.153424657534	2694.80273972603	977.041095890411	206941.553424658	87086.5342465753
780	780	19404.5771354533	99.2246206423278	4.16782627029306	195.562119661817	5991.93150684932	3435.3397260274	6702.58904109589	2300.97534246575	453008.04109589	193194.638356164
781	781	5716.10789720048	56.3949197243086	3.77884147330845	101.358560755901	942.112328767123	477.279452054795	2791.72602739726	834.041095890411	176703.652054795	60471.7452054794
782	782	7584.84830828639	111.298140336566	3.8712462006079	68.1489222133431	97.2712328767123	42.772602739726	330.421917808219	110.517808219178	28375.9287671233	10599.0136986301
783	783	15266.7055115901	41.2647994549928	4.0744702366239	369.969216213964	110.068493150685	56.0301369863014	722.238356164384	277.964383561644	50584.7753424658	21369.4328767123
784	784	13127.5816494664	98.7124869662865	3.72446953716342	132.988055036541	404.687671232877	223.638356164384	1402.45479452055	499.060273972603	97092.701369863	39446.6931506849
785	785	5243.00292168266	56.7777538383044	3.69087656529517	92.342556146445	301.175342465753	150.835616438356	1012.82191780822	370.846575342466	70593.6328767123	30099.8219178082
786	786	4565.92775203191	68.1913885550937	3.77102279805656	66.9575418359896	298.397260273973	171.013698630137	843.78904109589	359.112328767123	67616.802739726	33450.6246575342
787	787	9522.56006464428	57.2159801822578	3.71209497897601	166.431826114152	446.920547945205	224.380821917808	1560.60821917808	604.432876712329	90963.1780821918	40634.5205479452
788	788	12242.9980644666	82.667225346468	3.69508986059011	148.099782146488	183.556164383562	86.4876712328767	477.86301369863	154.419178082192	40162.1315068493	14608.1780821918
789	789	27486.5129463725	1370.77265672071	5.72263993316625	20.0518392394319	0	0	0	0	0	0
790	790	8548.35608623488	2124.49039645118	9.62721584984359	4.02372074757992	4629.61095890411	2759.72602739726	7946.54246575342	3570.48493150685	579006.252054795	289870.216438356
791	791	8438.190731991	336.336029106874	7.01703975943869	25.0885721473202	4769.64383561644	2795.20821917808	8535.18630136986	3717.26575342466	625310.728767123	303927.449315068
792	792	9126.97389268323	136.124321016005	3.99259990133202	67.0488111496998	214.991780821918	102.690410958904	601.712328767123	193.438356164384	37728.3835616438	13369.1342465753
793	793	4498.87136804107	7028.81096271712	25.8727984344423	0.640061511385696	4983.93150684932	2745.99452054795	7136.39452054794	2891.08767123288	569385.120547945	264680.484931507
794	794	9311.40685097861	81.8506904276384	3.69916333212077	113.760883412591	213.649315068493	106.772602739726	959.73698630137	350.153424657534	62765.8520547945	25820.0575342466
795	795	4255.8490770421	7028.81096271712	31.2903803748622	0.605486347494103	5579.71506849315	3254.89315068493	9675.58904109589	4388.2904109589	706918.780821918	362412.005479452
796	796	7991.92655863283	100.75935542861	4.16444117337819	79.3169678848856	804.186301369863	440.309589041096	1896.89315068493	676.6	158194.315068493	69831.7095890411
797	797	12172.7349514367	7028.81096271712	16.2786489746683	1.73183416313292	10189.2547945205	5960.79178082192	12929.0547945205	5123.66849315069	967801.279452055	447342.410958904
798	798	14680.1992388988	180.695092597984	4.10911686722415	81.2429326542902	2473.50136986301	1361.4301369863	4341.24657534247	1531.26849315068	335894.534246575	144489.383561644
799	799	8120.93844840441	80.7224108995608	3.88984098212079	100.603269375947	1542.89589041096	813.684931506849	3447.55616438356	1300.70684931507	275810.635616438	118178.728767123
800	800	7645.17246367854	1606.99331768603	18.6228070175439	4.7574388639569	3395.05479452055	2055.97260273973	5124.41095890411	2267.61369863014	387761.920547945	197395.405479452
801	801	13650.7484746216	246.056458894662	3.96493060737203	55.4781148031782	78.5369863013699	33.8876712328767	274.495890410959	77.3150684931507	25784.8219178082	9069.77260273973
802	802	3519.00476159326	7028.81096271712	36.0210350584307	0.500654346838903	4837.94794520548	2665.00821917808	4995.85753424658	1935.44383561644	380579.065753425	174271.682191781
803	803	2979.16835089193	7028.81096271712	28.9935026580035	0.423850970910203	10304.1205479452	5895.18630136986	13675.5835616438	5391.72328767123	1027967.18356164	470081.597260274
804	804	7459.96365244289	7028.81096271712	21.6496062992126	1.06134077186209	5506.43835616438	2998.40821917808	13287.8849315068	4376.94794520548	896710.819178082	356953.676712329
805	805	5128.93053720355	14.4836162333013	3.72882024165681	354.119472277296	203.476712328767	98.7671232876712	1446.85479452055	472.282191780822	101721.052054795	38767.0876712329
806	806	2594.75248605054	23.5310790600428	3.96422449131699	110.269166978262	793.317808219178	406	3529.00821917808	1211.93424657534	231272.616438356	93623.704109589
807	807	8657.2814922552	27.7741673762856	4.70386610341693	311.702647102467	0	0	0	0	0	0
808	808	6035.97053682328	53.7810987371398	4.28002673995395	112.232190835756	0	0	0	0	0	0
809	809	7961.30590875399	400.139381112629	11.5134453781513	19.8963318397123	10879.9342465753	5171.0602739726	20073.9068493151	4212.11232876712	1435051.32328767	419211.246575342
810	810	3224.94907072978	7028.81096271712	35.7409496088776	0.458818580814857	5372.80821917808	3043.28767123288	10507.9424657534	4015.35616438356	736239.243835616	328625.432876712
811	811	8711.24839789171	142.333929391909	4.0202170963365	61.2028940331279	129.347945205479	60.7287671232877	899.849315068493	349.427397260274	59388.1452054794	25579.9205479452
812	812	4245.03999519685	7028.81096271712	27.5308914996545	0.603948522404969	3654.49315068493	2163.04657534247	6821.8602739726	2809.57808219178	499107.597260274	238814.482191781
813	813	5602.91111436953	31.4230695450651	4.01358846367166	178.305658724211	1038	518.805479452055	1909.93424657534	628.046575342466	133147.876712329	51665.304109589
814	814	6784.65122599766	7027.90714303138	32.5754310344828	0.965387146972351	9213.29589041096	5216.64109589041	18793.1397260274	6146.64109589041	1274632.67123288	506464.989041096
815	815	26092.5053228366	1601.20256835659	6.16512820512821	16.2955679927599	3879.12328767123	2293.92876712329	5987.55890410959	2491.15342465753	447613.153424658	213003.569863014
816	816	6491.87434252748	7028.81096271712	27.4503616636528	0.923609181832075	1214.74246575342	659.117808219178	1189.23561643836	430.084931506849	100224.063013699	43898.8
817	817	11596.6195812458	137.666496369665	4.00986096045755	84.2370503140159	167.476712328767	74.7808219178082	1495.96164383562	562.175342465753	91877.4547945205	38909.7315068493
818	818	2431.16212115938	27.1070404017595	3.78103480364787	89.6874791613761	699.8	314.687671232877	2365.07671232877	750.898630136986	174864.315068493	68686.4739726027
819	819	17061.9289621061	208.723336013771	4.44541396103896	81.7442327626481	5789.70136986301	3084.99726027397	8192.69863013699	2905.3095890411	633557.950684931	265841.819178082
820	820	10988.6877910034	7028.81096271712	15.8197596795728	1.56337790976179	8419.67397260274	4783.56712328767	15123.0493150685	6126.60547945206	1158527.32328767	539531.879452055
821	821	8477.20714436772	105.322569225695	3.97397119341564	80.4880398065679	622.679452054795	321.41095890411	1807.8301369863	650.742465753425	133573.991780822	54859.197260274
822	822	11611.1223922486	517.369591727355	6.48541897379107	22.4426069446453	261.602739726027	113.931506849315	674.679452054795	154.2	44772.4191780822	11734.0082191781
823	823	4254.41079594441	2.22634897877921	3.38745088926471	1910.93617240423	268.320547945205	123.101369863014	2428.61095890411	945.706849315068	172676.189041096	75907.8164383562
824	824	1592.83137194466	28.9212426802375	4.51953953347471	55.0747901656756	349.290410958904	177.378082191781	829.923287671233	294.238356164384	64189.7452054794	27629.7397260274
825	825	6771.64430054797	68.8288955152417	3.87093530003352	98.3837420295148	749.284931506849	444.934246575342	949.306849315068	354.369863013699	64808.3260273973	27872.5917808219
826	826	18398.1914272084	1269.92177914078	9.19769452449568	14.4876572159085	8806.12328767123	5225.34520547945	14849.2876712329	5444.40821917808	1078547.81643836	478807.945205479
827	827	14560.2762137099	260.994131368783	4.21145833333333	55.7877533006146	1323.08767123288	683.613698630137	3798.32054794521	1440.60821917808	262700.545205479	112719.169863014
828	828	9817.54923876206	56.5553498394674	4.11186987243325	173.591875333266	1361.59178082192	674.043835616438	2934.09315068493	1069.17808219178	207203.101369863	89877.3260273973
829	829	21006.4986651073	3545.95900091377	7.70704225352113	5.924066989972	3226.42191780822	1912.4	5415.35890410959	2333.45205479452	402651.819178082	199127.468493151
830	830	11391.2103722349	404.209696366078	5.84262003556609	28.1814376909908	2581.40547945205	1422.03561643836	4359.02465753425	1829.01917808219	338776.82739726	165020.180821918
831	831	14475.7180758196	184.976457474658	4.37826086956522	78.2570834875178	1895.21643835616	998.8	6496.81369863014	2054.14520547945	396045.673972603	146246.712328767
832	832	18318.9559060509	87.1026614819017	4.02725530833301	210.314536827985	4027.32876712329	2128.92328767123	7814.81917808219	2746.29863013699	479155.602739726	200300.068493151
833	833	8578.73473012681	63.0965775935065	3.73818778088182	135.961965883387	108.679452054795	50.9561643835616	836.153424657534	304.501369863014	53982.8739726027	22170.2082191781
834	834	10471.7718914486	65.3201963080154	3.80886369492399	160.314458365516	526.468493150685	280.731506849315	1266.92054794521	410.347945205479	87793.2164383562	33218.0136986301
835	835	4378.32205587321	23.330237571637	3.92286477257803	187.667272672611	1245.03287671233	602.465753424658	5411.54520547945	1894.85205479452	336870.895890411	135066.852054795
836	836	11348.9765884154	93.7587254621897	4.0890993959363	121.04448447299	104.887671232877	55.7890410958904	652.693150684932	248.643835616438	48988.9917808219	21183.1178082192
837	837	8119.45015783161	124.147173496714	3.85980243161094	65.4018124548483	1471.04931506849	805.361643835616	3632.28493150685	1435.57260273973	274067.435616438	121343.194520548
838	838	1782.70865686186	5.13139935833522	3.6277300436807	347.411794010167	466.556164383562	213.41095890411	1383.72054794521	432.421917808219	107570.465753425	40606.5863013699
839	839	9457.58186272116	77.9159656547817	3.77764186204553	121.381821854386	100.832876712329	52.7534246575342	358.712328767123	132.432876712329	26556.8383561644	12080.2438356164
840	840	2851.33588915718	33.6083235722388	4.05613448682658	84.8401701152524	433.693150684931	202.328767123288	1426.76712328767	494.761643835616	93834.9342465753	38982.0684931507
841	841	11885.4515876115	2147.25697474065	17.5336322869955	5.53517894105202	2367.1397260274	1341.5397260274	3057.60547945205	1160.02739726027	293341.060273973	134264.956164384
842	842	10167.5042015064	1175.35897788034	6.72447013487476	8.65055220817951	2950.1397260274	1698.22191780822	6156.95342465753	2475.04383561644	502481.224657534	237533.77260274
843	843	13142.9212113688	3072.82351466626	22.0135658914729	4.27714808502314	4739.76438356164	2759.34246575342	6651.15342465753	2493.56438356164	552923.205479452	243353.164383562
844	844	7602.19342576956	449.261628316104	5.34368836291913	16.9215284516144	2428.97534246575	1365.24109589041	5290.99726027397	2151.69589041096	418599.942465753	200337.468493151
845	845	9157.10051016487	145.012741542426	3.88628016789087	63.1468684252534	309.18904109589	157.098630136986	896.493150684931	326.92602739726	65119.3287671233	26919.4
846	846	8537.71526896462	421.344738598351	6.77233429394813	20.2630162117753	7870.12876712329	4486.67397260274	16243.1315068493	5749.00821917808	1214020.91780822	518380.589041096
847	847	2141.58917333624	4005.87395667013	34.5373180551254	0.534612221078575	7961.47671232877	4660.25753424658	12385.8219178082	4249.19178082192	1092108.52876712	465573.931506849
848	848	7947.01622655172	1180.37487648407	13.6474201474201	6.73262061475179	2590.09863013699	1581.5095890411	3304.71506849315	1274.72328767123	331292.619178082	153198.432876712
849	849	1678.12751580211	1526.03620189551	8	1.09966428956121	2778.92328767123	1455.1698630137	12028.7095890411	3886.24109589041	810871.906849315	323027.873972603
850	850	10478.8922840511	1795.70574489236	11.3385269121813	5.8355286292628	5372.4904109589	3238.53424657534	5923.61095890411	2357.8301369863	604289.21369863	288819.435616438
851	851	2454.69413176996	2319.1068760846	8.93675889328063	1.05846528984221	3021.05753424658	1715.50410958904	7931.12328767123	2680.53424657534	602380.578082192	258601.805479452
852	852	1982.55921628061	4005.87395667013	33.9016393442623	0.494913029647246	3936.65479452055	1905.74794520548	9755.89863013699	2048.4301369863	748179.945205479	223622.504109589
853	853	8955.20273421399	349.815394907563	11.2405797101449	25.5997959626115	1319.93698630137	663.991780821918	2201.49863013699	669.487671232877	206320.523287671	81534.2109589041
854	854	3158.92252998273	4005.87395667013	35.0289733361327	0.788572622142253	2294.54794520548	1171.14246575342	4130.30684931507	982.101369863014	336830.101369863	109504.468493151
855	855	2137.06664286371	4005.87395667013	30.6685297314082	0.533483246347606	14141.4246575342	8245.69863013699	14368.3068493151	5374.20273972603	1287782.16986301	592088.739726027
856	856	15748.8361078511	1107.06422369927	9.21441022661244	14.2257655614832	1991.54520547945	1151.21095890411	3015.92328767123	1211.21917808219	284167.682191781	133704.356164384
857	857	6822.34289996538	154.711810065123	4.8158940397351	44.0971047853013	1818.23287671233	1072.52876712329	5391.57260273973	2322.29315068493	404863.252054795	198837.221917808
858	858	18610.7733119183	783.562064924017	6.49651567944251	23.7514986304538	3848.7095890411	2246.84383561644	4587.14520547945	1724.85205479452	425470.347945205	196671.673972603
859	859	13133.3182947952	1869.54640947712	15.6280701754386	7.02486882819263	11191.2684931507	6220.38356164384	13159.1917808219	4710.22191780822	974422.504109589	418665.490410959
860	860	2190.31420388272	4179.23394731483	42.1233500942803	0.524094662202388	7848.29589041096	4380.81917808219	8319.0794520548	3275.07945205479	687141.15890411	322676.624657534
861	861	2452.52632240279	4179.23394731483	41.1089248067463	0.58683633252418	781.493150684931	458.8	1303.43561643836	547.471232876712	116194.010958904	59639.4
862	862	10196.6545407207	422.134660239627	10.7470126322977	24.1549806285334	265.942465753425	148.490410958904	702.539726027397	304.704109589041	58688.2767123288	31028.2082191781
863	863	16128.8998812851	1459.88823942924	11.619940029985	11.0480374083915	1487.5397260274	888.471232876712	3004.17260273973	1165.00821917808	246081.964383562	112819.81369863
864	864	14003.4092790976	167.507603214923	3.99841112214499	83.5986487200247	19.4630136986301	8.75342465753425	150.580821917808	57.3917808219178	11126.4794520548	4611.45205479452
865	865	13470.086252212	1271.63325074466	9.28850664581705	10.5927446017348	2906.93424657534	1736.4301369863	5510.47397260274	2196.48219178082	488406.810958904	231785.079452055
866	866	15761.6613920237	1581.41043030438	11.8387364921031	9.96683788723338	5376.78082191781	3077.05205479452	10069.2876712329	3711.65205479452	840349.087671233	369453.991780822
867	867	12469.0854875322	548.406178358984	6.48023213638012	22.7369529731483	1190.8904109589	679.684931506849	2416.10136986301	1003.2	194283.608219178	94774.5397260274
868	868	2284.91387630704	4179.23394731483	42.8987341772152	0.546730311131567	16191.098630137	8990.96438356164	21022.797260274	6626.23835616438	1512728.98630137	590468.739726027
869	869	7868.54423468435	6.97322729780501	4.24757582466239	1128.3934824785	0	0	0	0	0	0
870	870	8846.98553348298	2583.50322385335	24.2898550724638	3.42441435791495	768.734246575342	432.238356164384	1438.27397260274	593.986301369863	110728.643835616	53983.8356164384
871	871	2592.43880228011	4179.23394731483	36.3558445004644	0.620314353051655	4174.56712328767	2317.85479452055	8273.32876712329	2551.19178082192	553615.380821918	208187.561643836
872	872	11362.6292055792	96.754353009742	3.92968860081725	117.437912115801	15.8493150684932	7.64383561643836	149.8	53.8054794520548	8427.77808219178	3340.75342465753
873	873	6976.71864723049	110.08679802202	3.97855928879592	63.3747077086841	564.956164383562	298.421917808219	1476.32328767123	580.358904109589	116077.282191781	53113.5808219178
874	874	10593.8063582086	48.195197909551	3.97880467345716	219.810413022687	2161.5397260274	1154.52876712329	3364.2602739726	1211.81095890411	230898.693150685	98814.4438356164
875	875	4943.60825078439	4179.23394731483	33.7491289198606	1.18289818495581	9681.80273972603	5468.85479452055	11774.3780821918	4502.28493150685	899751.969863014	411804.698630137
876	876	4230.31054888951	4179.23394731483	27.8916155419223	1.01222152246526	6223.8904109589	3543.38630136986	8675.82465753425	3160.60547945205	626913.969863014	274669.506849315
877	877	18590.3810463363	1030.26582043103	7.46462802373346	18.044256809916	425.282191780822	236.213698630137	1153.50136986301	475.490410958904	99367.8383561644	48688.6931506849
878	878	14328.8950445024	75.6346800745278	3.83695462478185	189.448742698233	376.150684931507	194.282191780822	1093.85753424658	346.613698630137	69899.6794520548	25985.8246575342
879	879	24048.6792747534	543.089273455052	6.16827997021593	44.2812635973444	1231.80821917808	703.47397260274	2692.65479452055	1021.90410958904	201160.002739726	90036.3479452055
880	880	11677.9638831462	121.633547988288	3.95233572230377	96.0093993498462	1320.67945205479	666.53698630137	2558.2301369863	924.265753424658	193166.408219178	79608.4931506849
881	881	9985.64728243248	51.1560077095367	4.77034759586643	195.199894001324	2218.65205479452	1142.98082191781	6282.53698630137	2719.88493150685	691235.142465753	338936.17260274
882	882	5753.57663477111	59.5074011150636	4.0868488471392	96.6867402534685	116.668493150685	55.6958904109589	706.084931506849	247.369863013699	48742.2931506849	20109.4904109589
883	883	8251.13260506101	51.8372878259125	3.85087082728592	159.173694286845	93.4	49.0109589041096	388.515068493151	138.484931506849	27381.7232876712	10874.1232876712
884	884	12263.4161764392	81.3286091125367	4.53354315057148	150.788465587429	540.232876712329	272.413698630137	3021.58630136986	1270.0602739726	261904.410958904	126959.709589041
885	885	4102.58962046221	39.5468794345846	3.90072463768116	103.739907651839	704.035616438356	419.252054794521	1830.3397260274	797.545205479452	151655.238356164	74564.2109589041
886	886	4652.61956328353	53.7695973887786	4.09372892784896	86.528815338582	1073.33424657534	565.827397260274	3198.99726027397	1163.54246575342	250085.21369863	105201.008219178
887	887	13396.8843983435	91.2854654390591	4.10091743119266	146.75813212879	143.991780821918	68.5068493150685	1057.72054794521	421.728767123288	70502.3917808219	33441.3150684932
888	888	14993.1263272132	103.271514243021	4.20931428571429	145.181625708818	1468.86849315069	783.186301369863	2732.01095890411	959.547945205479	208125.490410959	87073.5178082192
889	889	13295.3655631158	73.2096431954067	3.91438309475119	181.606752646351	1047.75068493151	576.128767123288	3129.61917808219	979.197260273973	214294.476712329	81690.6082191781
890	890	19787.6904552596	148.519548388913	3.96014718722714	133.232902132476	248.616438356164	123.961643835616	2153.60821917808	752.506849315069	132206.879452055	55433.2273972603
891	891	10202.239631049	100.72859041608	3.94277773236328	101.284447532787	692.224657534247	360.956164383562	1487.55342465753	535.07397260274	121635.61369863	53171.3150684932
892	892	6653.56907005582	62.8859021119679	4.14268978444236	105.803826399901	691.276712328767	366.978082191781	1790.73150684932	598.087671232877	132410.191780822	51521.3452054795
893	893	47448.796913385	481.108962742946	5.7766574237459	98.6238058066208	4852.26301369863	2648.2301369863	7866.14246575342	2944.77534246575	720002.997260274	317297.175342466
894	894	13654.0595422265	140.98784683394	4.0802495513204	96.845649102711	620.268493150685	311.498630136986	1576.69315068493	549.854794520548	119611.852054795	51341.9671232877
895	895	7598.2725946466	97.9159005529101	3.98249172627309	77.5999868432071	553.704109589041	277.271232876712	1905.3698630137	685.142465753425	139074.087671233	57919.4794520548
896	896	26022.2908205487	171.726609661991	4.71287617168229	151.533247362004	800.424657534247	404.408219178082	4021	1474.54246575342	260929.734246575	108703.706849315
897	897	16179.3952591599	135.416535278238	3.83275551241159	119.47872706916	1078.7698630137	580.775342465753	3710.58082191781	1299.89315068493	292037.55890411	127473.336986301
898	898	12100.2419835294	30.887879439366	3.66601591200118	391.747255012524	316.602739726027	169.279452054795	2718.15342465753	1073.27123287671	157161.865753425	69698.8657534247
899	899	8256.29187910201	66.9657621570787	3.95957503674997	123.291240376472	227.728767123288	111.361643835616	746.602739726027	257.556164383562	51399.3863013699	20322.9835616438
900	900	4098.03159538397	62.8491015592396	3.93799641301563	65.2042987682376	353.534246575342	180.679452054795	2362.6	911.449315068493	159952.517808219	69296.6767123288
901	901	4063.45742294531	22.6320101273307	3.98947849954254	179.544697977942	2874.18356164384	1607.15616438356	9510.38630136986	2877.28219178082	743175.665753425	313388.164383562
902	902	10853.570519736	134.346617794613	3.98137860082305	80.7878210698896	25.3452054794521	11.2931506849315	241.827397260274	94.0958904109589	17824.9479452055	7713.34246575342
903	903	11992.4922301454	51.9908381326122	3.76698717948718	230.665491476717	2180.04109589041	1149.75342465753	9304.6602739726	3421.13150684931	641638.906849315	292000.723287671
904	904	12148.0867559536	80.623043836522	3.84927297668038	150.677600074069	100.18904109589	49.9424657534247	404.093150684932	145.378082191781	22517.6602739726	8705.67671232877
905	905	12047.8632397591	53.2237368511713	3.80315762668704	226.362595949404	0	0	0	0	0	0
906	906	79313.1027212758	2112.76601281472	8.67926613616269	37.5399368601217	12252.4109589041	7023.34246575342	13889.6931506849	5414.31780821918	1224943.47671233	571327.77260274
907	907	8028.93842042458	68.4139107708934	4.01783081783082	117.35827304643	438.183561643836	224.315068493151	1625.44657534247	577.446575342466	111526.315068493	45784.7232876712
908	908	13035.8026200472	129.535234882856	4.43210487261934	100.635187266507	331.671232876712	175.961643835616	1081.64657534247	408.07397260274	74051.202739726	31647.3315068493
909	909	9558.2122743555	104.186231771324	3.99792587248625	91.7416064661465	1379.03561643836	781.320547945205	2221.20547945205	709.254794520548	175692.126027397	70402.5780821918
910	910	6925.70144467118	112.848386791628	4.26207549722636	61.3717363763414	247.449315068493	123.821917808219	650.361643835616	233.260273972603	46455.7863013699	18325.3780821918
911	911	3272.88378473588	39.2613124715312	4.04526790185278	83.3615480152143	980.756164383562	580.342465753425	3463.8904109589	1619.59452054795	318590.257534247	165182.852054795
912	912	7004.66419082518	74.0494669325216	3.92807709154621	94.5943904931585	0	0	0	0	0	0
913	913	7614.43984883992	72.1065775333209	3.96303258145363	105.599795598692	219.621917808219	103.320547945205	973.416438356164	347.131506849315	63386.695890411	25844.6794520548
914	914	3154.0628123601	5.70269652247192	3.86353231464415	553.082703933353	167.019178082192	92.9917808219178	1184.30410958904	503.032876712329	89717.8520547945	45679.1369863014
915	915	5840.13210365178	3291.32427451459	36.7162790697674	1.77440191745102	7039.10136986301	4062.85479452055	9568.25479452055	3791.58904109589	764914.060273973	351853.21369863
916	916	7851.59745887717	3277.40775897985	27.3006993006993	2.39567305513462	12795.2684931507	7402.64931506849	16342.2219178082	6069.56438356164	1357207.68219178	601884.369863014
917	917	13644.8159361905	18.3881823592703	3.94952133264579	742.042670101734	258.260273972603	131.945205479452	1601.74520547945	646.753424657534	110252.205479452	49375.0684931507
918	918	8875.69483370722	103.595577665191	4.00638730281622	85.6763872912844	151.41095890411	83.2438356164384	324.065753424658	128.967123287671	25994.1397260274	11738.5205479452
919	919	8807.24516390975	2546.97147919891	36.9277108433735	3.45792845967788	4796.10684931507	2799.0904109589	6297.28767123288	2828.06849315068	538194.350684932	279377.120547945
920	920	9014.4552252514	2212.15194756112	22.47261663286	4.07497108649781	7027.97260273973	3983.92602739726	9115.59726027397	3173.43835616438	850757.057534247	368657.164383562
921	921	3295.74392422552	7.85825654150886	4.12293680149545	419.398871342103	204.134246575342	92.5835616438356	1500.33698630137	563.158904109589	168502.115068493	72377.4547945205
922	922	2139.50000146943	3291.32427451459	51.9245692405871	0.65004230000551	4663.68767123288	2716.22465753425	5826.77260273973	2301.66301369863	485011.975342466	229268.879452055
923	923	1796.39929808385	3291.32427451459	53.4627885783718	0.545798331690908	7111.57534246575	4040.39726027397	8762.84931506849	3756.87397260274	733142.654794521	365157.410958904
924	924	5546.12599677475	2879.8021962236	45.9119226638024	1.92587046570338	10247.7479452055	5809.75342465753	15051.997260274	6311.53424657534	1179496.85205479	580330.095890411
925	925	8952.20855034193	40.0828373087301	3.86996858251709	223.342686082557	450.580821917808	249.364383561644	2389.5095890411	891.742465753425	151039.068493151	65198.802739726
926	926	10237.1093602764	990.722277923877	12.5196787148594	10.3329758383237	4663.89863013699	1908.65753424658	11324.898630137	2061.58356164384	827421.539726027	207805.810958904
927	927	8761.33584732147	86.5849410990877	3.97481190709846	101.18775547003	309.172602739726	149.734246575342	788.109589041096	258.690410958904	56100.4630136986	21159.2493150685
928	928	1663.19594476264	3291.32427451459	52.3808741373644	0.505327280463099	4588.2904109589	2640.4602739726	7755.97260273973	3212.92328767123	632180	306026.797260274
929	929	1868.13570785581	3291.32427451459	48	0.56759393850104	6848.65753424658	3577.8904109589	14058.2931506849	4303.52328767123	1198125.08493151	461824.208219178
930	930	11720.6676866796	378.424694741549	12.8046038543897	30.9722590770257	5828.35890410959	3426.38630136986	7784.3698630137	3048.8602739726	615657.580821918	286142.575342466
931	931	2402.09553150021	3291.32427451459	53.0308094588449	0.729826456207957	5417.40821917808	2898.79178082192	8619.8602739726	3447.47397260274	685004.063013699	325889.194520548
932	932	14384.2870139841	1105.30847992327	9.26641172721479	13.0138212772806	2922.49589041096	1311.22191780822	19810.0602739726	3622.48493150685	1159036.47671233	265180.747945205
933	933	1515.17371696441	3291.32427451459	41.8265416516408	0.460353824354749	8846.50136986301	3840.36438356164	33053.6054794521	8120.00547945205	2107056.1369863	626981.394520548
934	934	3619.72088127005	3289.78309219939	46.2136105860113	1.1002916544416	8626.77534246575	4687.6301369863	11346.6547945205	4840.18904109589	962236.928767123	479165.649315068
935	935	1903.07623421115	3291.32427451459	50.0097505018641	0.57820988619902	5789.16164383562	3224.78630136986	7836.33698630137	3228.12328767123	657601.463013699	323387.126027397
936	936	1841.26458256733	2984.96683975095	42.3378378378378	0.616845908653696	4164.82465753425	2312.21095890411	9806.6301369863	4137.4602739726	757329.120547945	372513.115068493
937	937	17074.841735801	794.886647916347	6.50850077279753	21.4808511132494	1912.92054794521	1139.37808219178	7904.10136986301	2877.41643835616	570951.126027397	242355.104109589
938	938	2918.66338626936	2188.41614032823	39.3570324574961	1.33368756174116	1978.99726027397	1119.97534246575	4948.7698630137	2099.12602739726	349702.104109589	172937.860273973
939	939	17639.8468320003	244.410458428734	4.68954435900379	72.1730442527025	3499.75890410959	2010.26301369863	4804.32602739726	1693.41917808219	370946.742465753	159238.665753425
940	940	18770.6276996616	70.8729376540755	4.17224522838372	264.849014602433	1178.77808219178	637.572602739726	4341.22465753425	1484.44109589041	278793.868493151	109517.326027397
941	941	6776.55937432874	64.2392476040072	3.68177548144669	105.489395145189	335.712328767123	140.893150684931	1296.2301369863	451.780821917808	78568.4520547945	30791.8712328767
942	942	3796.61174337482	2116.04089928523	35.6145833333333	1.7942052748873	2518.67397260274	1417.22739726027	6501.24109589041	2473.50684931507	445791.630136986	197039.076712329
943	943	4879.57199903993	708.150945011672	14.826714801444	6.89058177979203	2764.22191780822	1611.99452054795	9502.58082191781	4071.98356164384	764906.767123288	368148.391780822
944	944	10102.4039323809	1643.83867574399	27.7826086956522	6.14561762139383	8699.87945205479	4743.55342465753	20983.3506849315	8677.10136986301	1513017.08493151	716052.915068493
945	945	3539.12615422809	37.7411640595594	4.02215302491103	93.7736352976021	322.334246575342	182.652054794521	2508.8	1180.69589041096	188182.671232877	94265.9589041096
946	946	9764.36741227943	135.22061572436	3.97204325816843	72.2106415502765	0	0	0	0	0	0
947	947	15308.9364275861	231.82918853802	4.15987421383648	66.0354139361336	1196.15616438356	626.175342465753	4508.06575342466	1642.35890410959	314732.591780822	130805.038356164
948	948	4925.67316321871	68.3926746663028	3.96441817338897	72.0204786148771	281.523287671233	141.843835616438	1964.62465753425	717.671232876712	133226.043835616	54380.3753424658
949	949	21491.5951771899	177.485475033267	4.30140555365101	121.089318284562	263.824657534247	142.054794520548	994.153424657534	315.605479452055	69405.6465753425	27119.1917808219
950	950	6855.1293130192	58.9119094308332	4.07645303396334	116.36236847946	94.6767123287671	47.4328767123288	546.939726027397	182.715068493151	38642.4410958904	15077.9479452055
951	951	2869.1134887867	26.3192569203247	4.78031984084475	109.011948835496	0.717808219178082	0.438356164383562	7.27945205479452	3.8027397260274	541.18904109589	295.471232876712
952	952	9483.55462814757	73.3496760525255	3.88378171618003	129.292385986223	258.306849315069	129.504109589041	1115.34794520548	373.750684931507	76132.8739726027	27839.6164383562
953	953	5571.85028912601	86.9063011260245	7.44295647695081	64.113306134686	264.947945205479	167.224657534247	454.167123287671	221	25982.901369863	13433.4356164384
954	954	2393.03815941768	34.8559685162244	4.31732878381672	68.6550470776272	312.402739726027	142.687671232877	2160.33424657534	855.038356164384	159445.915068493	70081.2
955	955	5517.28534012993	86.6081250376249	6.2717010509926	63.7040155035462	4868.00273972603	2666.31780821918	10509.2191780822	3735.8904109589	761544.293150685	325462.901369863
956	956	4369.85742687604	25.8254753806047	3.917014259385	169.207240620936	960.556164383562	484.460273972603	5895.25753424658	2004.87123287671	408896.008219178	173686.594520548
957	957	11019.0609544738	133.055086910766	3.97216102543561	82.8157811197688	720.786301369863	355.424657534247	2373.40273972603	756.06301369863	154871.569863014	54076.4493150685
958	958	11240.9587473035	269.042115549038	7.70883813306852	41.7814092948382	3319.67123287671	1830.6	6649.18904109589	2420.18630136986	487946.24109589	205961.120547945
959	959	7075.53994071683	78.2610731942889	3.95296055641988	90.4094417815008	513.753424657534	251.490410958904	1955.61095890411	618.849315068493	145898.794520548	58106.5123287671
960	960	4746.33432456005	67.9868520505783	4.25882492300403	69.8125325912876	0	0	0	0	0	0
961	961	2511.47272931182	37.4336561979179	3.96841974387666	67.0913019031122	115.460273972603	55.9041095890411	1080.58904109589	510.293150684932	77092.7068493151	39792.3479452055
962	962	9615.41012446465	135.306165963115	4.09038821328344	71.0640942045898	567.791780821918	285.753424657534	3090.35616438356	1066.52054794521	196867.273972603	77637.7369863014
963	963	12643.3334227642	101.176734861225	4.8501494520093	124.962852775452	816.008219178082	406.495890410959	2984.31232876712	1043.07123287671	204458.334246575	82635.6
964	964	4711.15645114095	67.7468852436469	3.68003843382176	69.5405616685934	451.380821917808	215.331506849315	2432.27945205479	849.986301369863	170491.654794521	67953.9260273973
965	965	9359.9621033423	23.6623632780653	4.93965626184759	395.56328306475	773.698630136986	359.367123287671	4779.52328767123	1862.96438356164	337498.693150685	144990.052054795
966	966	6835.19419281891	46.4715522625388	3.97191264212541	147.083406084733	81.5835616438356	41.2383561643836	320.906849315068	111.684931506849	24228.1287671233	10009.1424657534
967	967	9178.30482634437	86.6713629632238	4.26111807077983	105.897778834272	716.53698630137	373.213698630137	1912.47123287671	670.238356164384	151885.484931507	63682.2547945206
968	968	7962.74556569732	57.5793352749618	3.88141159610677	138.291724412454	0.991780821917808	0.449315068493151	15.4246575342466	5.55068493150685	868.871232876712	325.394520547945
969	969	7081.01784589457	68.275553807021	3.91526235923648	103.712345796694	257.539726027397	123.071232876712	785.175342465753	265.983561643836	55241.5945205479	21279.4684931507
970	970	11897.623735712	119.105929472795	3.995672436751	99.8911119570205	229.876712328767	121.049315068493	2054.96164383562	813.868493150685	136626.663013699	62033.8739726027
971	971	3320.21594291855	54.170178314788	4.34889100557899	61.2923207234886	210.038356164384	111.975342465753	1899.71506849315	781.495890410959	131546.082191781	58250.6164383562
972	972	3002.21416238469	56.675971112474	4.58140995446695	52.9715522020217	117.361643835616	60.9561643835616	1403.3698630137	594.679452054795	91709.7178082192	41120.6328767123
973	973	10437.0935488705	129.302240575295	4.18495135582695	80.718582310976	1106.23287671233	581.468493150685	5417.21369863014	1998.31506849315	377460.509589041	156997.690410959
974	974	15230.2497610317	89.7004402669845	3.91796590412356	169.790133868913	966.575342465753	517.4	2557.71506849315	901.339726027397	193148.898630137	82438.8904109589
975	975	5900.45009184962	85.6792019072391	3.91065623118603	68.8667723380263	0	0	0	0	0	0
976	976	10642.5823297946	53.7478723328723	3.84786950732357	198.00936981994	290.947945205479	127.923287671233	1534.01369863014	497.624657534247	99003.6493150685	37304.3260273973
977	977	6168.04575149205	63.0605832292313	3.98594887421703	97.8114288773798	0	0	0	0	0	0
978	978	3131.86043121311	12.9575578660961	3.9439293598234	241.701442785584	754.539726027397	372.676712328767	3760.23561643836	1313.53698630137	249542.912328767	103557.652054795
979	979	7581.17629326046	22.7121570792	3.90888938151186	333.793759299216	506.876712328767	264.583561643836	5251.99178082192	2060.91232876712	327200.156164384	150227.838356164
980	980	32434.3234985462	392.852402005871	5.06405372894948	82.5610924941258	683.106849315069	316.249315068493	1758.57534246575	547.01095890411	134257.421917808	49816.1780821918
981	981	12830.5118059082	29.0202413939518	4.05552454318782	442.122849073964	1154.80273972603	629.547945205479	6970.31780821918	2132.78904109589	437021.257534247	161859.490410959
982	982	4423.94215342585	68.9207291639215	3.87779511180447	64.1888472030515	176.997260273973	79.1095890410959	1556.62191780822	549.156164383562	110714.361643836	42795.2712328767
983	983	9726.43674589555	97.2681702107573	4.63827314238273	99.9960904458328	0	0	0	0	0	0
984	984	17748.3052999836	173.267678597233	4.79209358612344	102.432868286071	308.205479452055	140.175342465753	1391.47397260274	442.778082191781	93936.0328767123	35704.9534246575
985	985	9143.97174248319	78.3635802892136	3.99723815593797	116.686497844226	58.6904109589041	29.2684931506849	237.027397260274	85.7123287671233	14296.3863013699	5938.86575342466
986	986	6349.00438266674	31.6233379589983	3.85154588581711	200.769583239398	633.547945205479	263.057534246575	4649.62465753425	1460.97534246575	295424.545205479	107696.58630137
987	987	21651.1664924467	239.834900344408	5.27892030848329	90.2752954693214	7501.71780821918	4181.97260273973	8342.84657534247	2910.00821917808	627364.334246575	264998.205479452
988	988	6413.92443745073	20.6080738553092	4.03032740728823	311.233571972002	54.9041095890411	26.827397260274	319.898630136986	120.41095890411	34933.9726027397	14790.4602739726
989	989	13297.3307178816	160.283996580389	4.16149068322981	82.9610628732511	465.501369863014	156.805479452055	1806.38356164384	655.506849315069	109226.917808219	44168.8136986301
990	990	40267.1655924906	721.53439873248	9.6676052163604	55.807686595716	1190.60821917808	425.367123287671	1585.64383561644	351.638356164384	112731.654794521	30159.6054794521
991	991	5195.73633677821	42.1703996847189	4.27401340282949	123.208135934765	179.408219178082	91.1506849315068	1614.87945205479	677.695890410959	100289.720547945	44812.7506849315
992	992	13136.7530637785	148.015406412218	4.07280553995882	88.7526061117795	1546.78904109589	801.778082191781	3660.13424657534	1291.93698630137	246260.084931507	99154.9452054795
993	993	10760.6069524176	79.6335115459379	4.59640071248695	135.126616213705	687.12602739726	329.443835616438	2486.50136986301	900.035616438356	174317.312328767	70817.8602739726
994	994	16206.7749901249	40.4764589810306	3.82109742809564	400.400020113425	306.380821917808	158.887671232877	2472.41917808219	860.339726027397	144527.728767123	53989.4054794521
995	995	10.2509219123074	0.029915166582067	4.19679650527849	342.666382424639	258.783561643836	127.095890410959	3127.5397260274	1251.14246575342	197704.904109589	88598.0301369863
996	996	6249.42380049923	69.4109914342118	4.05703771849126	90.0350747247643	127.567123287671	59.1506849315069	581.657534246575	167.01095890411	45334.1671232877	16584.9424657534
997	997	17254.9863837782	289.042103883568	4.42453748782863	59.6971380706835	1856.71232876712	1044.81095890411	4232.5095890411	1472.71506849315	294871.835616438	121066.065753425
998	998	12136.4040428163	1419.88838113981	43.0435203094778	8.54743528014076	1933.61095890411	1033.54246575342	6542.96438356164	2125.22465753425	521188.750684932	207704.093150685
999	999	4528.94668177557	54.9190554849064	4.14769853313101	82.4658516390595	115.816438356164	52.0438356164384	1234.66849315068	490.605479452055	82870.1068493151	34349.7671232877
1000	1000	7066.78962899657	1419.88838113981	41.2100456621005	4.97700363131624	1150.44383561644	630.553424657534	2332.81095890411	779.547945205479	160978.008219178	67780.0520547945
1001	1001	7141.40807053904	196.837234336374	4.62248168498169	36.2807783528147	417.41095890411	173.945205479452	4266.89589041096	1393.73424657534	261474.073972603	98517.3287671233
1002	1002	52904.8738921266	1236.45749333888	9.65209824018565	42.7874586689305	3125.24657534247	1681.95068493151	4849.62191780822	1799.94246575342	410706.178082192	185910.97260274
1003	1003	5864.39295779571	69.1010594857288	3.70668099238132	84.8669036544492	100.632876712329	47.8821917808219	675.868493150685	247.575342465753	41375.4219178082	16294.7698630137
1004	1004	12838.765169108	208.79476768235	4.77189189189189	61.4898798069512	592.531506849315	285.112328767123	5929.44931506849	2150.67397260274	375732.794520548	166196.769863014
1005	1005	2766.31638693163	1419.88838113981	57.356004250797	1.94826327454767	832.06301369863	462.216438356164	6024.57260273973	1171.67123287671	876975.698630137	109999.454794521
1006	1006	14108.1407922921	1419.88838113981	29.1825726141079	9.93609144189691	851.191780821918	445.783561643836	4027.67397260274	1321.67123287671	317969.942465753	127932.210958904
1007	1007	3869.90925458494	47.3763341824036	4.75329451425069	81.6844384727068	119.413698630137	53.9534246575342	1585.27123287671	690.72602739726	126838.597260274	59907.0273972603
1008	1008	9998.00673437935	4055.58670476669	45.6934001670844	2.46524299989156	3663.29863013699	2105.12876712329	6245.13698630137	2457.47397260274	521133.745205479	247392.690410959
1009	1009	2770.32136163111	1419.88838113981	55.6546990496304	1.95108390098047	2528.92876712329	1335.07397260274	6374.02191780822	2240.42191780822	493700.676712329	203559.567123288
1010	1010	2747.57546699045	4112.99996852923	42.2729298180468	0.668022243621111	5708.59178082192	3134.63835616438	8775.22465753425	3042.16438356164	732437.547945205	323348.298630137
1011	1011	17780.6093535295	2687.32135297386	48.6720698254364	6.61648050905895	1371.05753424658	750.21095890411	2996.3095890411	1050.12054794521	254647.712328767	110930.268493151
1012	1012	26789.7017880517	1065.39017173706	8.61442212709911	25.1454373230914	3896.59178082192	2251.41095890411	6939.90684931507	2645.44931506849	565555.569863014	261479.668493151
1013	1013	1802.47007106829	1419.88838113981	61.0567260940032	1.269444904973	2042.35342465753	1125.54520547945	9659.13150684931	2015.27123287671	1236488.96164384	205448.967123288
1014	1014	4858.10489762748	18.9731727990221	4.01569168565286	256.051265072432	1118.03561643836	575.854794520548	6317.90410958904	2422.64109589041	394580.438356164	170358.673972603
1015	1015	24595.8657627622	1350.99839032887	27.0327421555252	18.2056958311956	623.060273972603	316.646575342466	3046.76164383562	1015.92602739726	255080.38630137	108373.61369863
1016	1016	4475.46582939335	20.6050658785748	3.85216300463773	217.202209192981	176.553424657534	92.3287671232877	1965.56164383562	628.317808219178	104421.328767123	39832.9589041096
1017	1017	7502.60804082102	2296.5097472084	49.2249047013977	3.26696111346406	3249.19178082192	1795.93424657534	7765.30410958904	2469.4301369863	667134.301369863	274586.008219178
1018	1018	3381.77047553173	1419.88838113981	59.5682015638575	2.3817157182574	1943.71780821918	1075.95342465753	4533.43561643836	1574.27123287671	398873.167123288	169968.473972603
1019	1019	2207.37240192293	1419.88838113981	60.4657199085155	1.5546098068293	2992.31506849315	1564.5698630137	11344.6191780822	3628.00547945205	863421.276712329	335572.317808219
1020	1020	11810.517115601	35.6689705744269	3.71619772619847	331.114605367069	203.695890410959	111.753424657534	1800.32328767123	724.378082191781	129073.367123288	58804.3753424658
1021	1021	3791.68847712697	53.1551208408236	3.94577333952624	71.332515421824	333.479452054795	188.369863013699	1099.05753424658	384.715068493151	71243.7890410959	28732.5452054795
1022	1022	1511.93309093557	1419.88838113981	62.3151750972763	1.06482531374887	1285.48219178082	697.197260273973	6490.49315068493	1495.60273972603	833763.742465753	149791.391780822
1023	1023	1726.14033864682	1419.88838113981	60.1322033898305	1.21568734667803	3215.84657534247	1780.07945205479	8234.78904109589	2918.79452054795	738645.95890411	326850.731506849
1024	1024	1531.7687394069	1419.88838113981	62.9961682887578	1.07879517837682	1587.28767123288	831.608219178082	4366.55890410959	1435.86575342466	321488.052054795	124457.150684932
1025	1025	1654.12431947602	1419.88838113981	62.8185053380783	1.16496785342252	3854.13150684931	1957.04383561644	11764.8575342466	3889.9095890411	923232.416438356	383771.698630137
1026	1026	5927.49334264696	66.7588592761462	3.93424862239656	88.7896139466381	228.194520547945	127.835616438356	624.517808219178	223.339726027397	43712.1616438356	17677.402739726
1027	1027	2441.91667512609	1419.88838113981	52.3966346153846	1.71979481455144	1387.15342465753	713.895890410959	4152.53150684932	1336.52328767123	341986.55890411	138551.073972603
1028	1028	2038.75560176604	1419.88838113981	61.6929698708752	1.43585624676317	1726.55616438356	906.186301369863	7461.15068493151	2287.63561643836	579538.005479452	223747.331506849
1029	1029	4531.00652689502	26.5603250319168	3.9492317325755	170.593037602147	8.55616438356164	2.18630136986301	96.1369863013699	27.9698630136986	5988.47123287671	1904.56164383562
1030	1030	1461.19450463637	1419.88838113981	57.3165322580645	1.02909110606526	1902.63561643836	948.986301369863	9640.15068493151	2520.77808219178	638436.484931507	216773.695890411
1031	1031	1067.31249728751	1419.88838113981	63	0.751687605493844	2689.12054794521	1351.64383561644	6419.46849315068	2168.01917808219	527151.263013699	220641.693150685
1032	1032	1115.96058379568	1419.88838113981	62.4550816219063	0.785949514496237	2431.63561643836	1272.51506849315	7454.57808219178	2508.92602739726	607054.610958904	247577.676712329
1033	1033	19566.9690840333	190.229417915835	4.08739754929806	102.859848378922	2513.51232876712	1343.66301369863	10193.2246575342	3826.53150684932	802558.926027397	343344.331506849
1034	1034	1462.51262103351	1419.88838113981	62.4457831325301	1.03001943001991	1674.47397260274	920.81095890411	10335.6246575342	2255.54794520548	1312126.9890411	196658.02739726
1035	1035	1810.32011621715	1419.88838113981	50.3241491085899	1.27497354035951	734.961643835616	413.443835616438	2839.77808219178	844.860273972603	197359.109589041	75844.2575342466
1036	1036	779.427641825598	1419.88838113981	62.8059319482084	0.548935854521126	2092.09863013699	1127.94246575342	6805.85479452055	2025.90136986301	628568.863013699	221894.978082192
1037	1037	559.291456874691	1419.88838113981	62.9979092619695	0.393898185451537	849.504109589041	467.520547945205	3211.43561643836	1043.27397260274	286696.4	104258.02739726
1038	1038	82029.7906312293	1419.88838113981	11.9762313860252	57.7719993492589	763.479452054794	411.104109589041	3591.99178082192	1171.39726027397	291670.216438356	117749.402739726
1039	1039	5597.28163485056	43.909260981791	5.20456626978935	127.473829203633	78.8054794520548	40.0219178082192	1062.9698630137	444.167123287671	78675.8904109589	36147.5863013699
1040	1040	722.57655675853	1419.88838113981	61.5224489795918	0.508896731853306	673.928767123288	334.386301369863	1639.24109589041	566.079452054795	99485.2739726027	37007.9178082192
1041	1041	387.260059482263	1419.88838113981	62.7992722862341	0.272739790413238	1913.44657534247	1027.07945205479	9882.01369863014	2286.87123287671	1094925.25753425	215088.745205479
1042	1042	2614.79710018293	1419.88838113981	56.8402699662542	1.84155116339773	1755.39178082192	937.438356164384	6356.30410958904	2032.1698630137	529370.002739726	218228.879452055
1043	1043	518.72868068985	1419.88838113981	62.5709757754132	0.365330604560228	1836.42465753425	974.745205479452	11790.8657534247	2046.95890410959	1501063.52054795	185712.567123288
1044	1044	1646.26312110218	1419.88838113981	61.7050221144243	1.15943136303478	660.912328767123	358.328767123288	2634.18082191781	849.813698630137	224171.676712329	95471.095890411
1045	1045	247.568196867951	1419.88838113981	62.3364839319471	0.174357505953543	1331.91506849315	629.575342465753	11684.6794520548	2210.10410958904	1356963.69863014	186035.61369863
1046	1046	320.831412294374	1419.88838113981	62.0032930845225	0.225955375475943	797.564383561644	427.608219178082	3000.05205479452	887.594520547945	256259.169863014	81970.5178082192
1047	1047	20199.0936323715	1482.77306358307	15.8465736810188	13.6225118519223	1257.12602739726	685.821917808219	9487.21643835616	2004.04931506849	1161914.92054795	172212.594520548
1048	1048	520.709815632555	1419.88838113981	59.8690261496844	0.366725879688203	198.47397260274	97.413698630137	949.854794520548	266.761643835616	61691.0054794521	20480.9232876712
1049	1049	238.079630697976	1419.88838113981	62	0.167674891815692	1069.92054794521	548.449315068493	5224.16712328767	1301.21917808219	402289.816438356	110875.043835616
1050	1050	255.301359220708	1419.88838113981	62	0.179803823041193	1368.03561643836	426.18904109589	13529.1479452055	1786.6	998448.049315069	160705.482191781
1051	1051	3152.54633992695	1419.88838113981	40.2327102803738	2.22027758083087	1576.57534246575	896.265753424658	6378.94520547945	2146.21643835616	469376.868493151	194040.610958904
1052	1052	10332.7221727931	42.9409358466756	4.12314232390959	240.626385267591	96.0876712328767	48.3452054794521	1356.05205479452	506.827397260274	82446.7808219178	35019.2739726027
1053	1053	5753.34210470857	35.2885735837038	3.77515452426791	163.036969773283	68.4027397260274	35.1780821917808	490.131506849315	171.830136986301	27972.4904109589	11120.1068493151
1054	1054	692.705334948744	1419.88838113981	61.6090276599355	0.487859006489424	704.169863013699	367.093150684932	2169.26849315069	650.641095890411	205321.024657534	65698.898630137
1055	1055	369.580832573694	1419.88838113981	61.7275325500159	0.260288651898831	987.186301369863	479.279452054795	8773.14794520548	1335.07945205479	949898.487671233	111656.139726027
1056	1056	756.664549327538	1419.88838113981	58.4023273855702	0.532904247529745	1624.69589041096	879.561643835616	8134.37534246575	1852.4	959885.232876712	177978.654794521
1057	1057	11718.1391112487	1419.88838113981	31.6489468405216	8.25285935634041	11931.3589041096	7071.31232876712	17819.6328767123	5851.81917808219	1375134.25753425	558567.671232877
1058	1058	2323.78982848217	1419.88838113981	57.5208596713021	1.63660035489322	906.912328767123	482.495890410959	8756.22739726027	1869.4	1249481.70684931	165307.421917808
1059	1059	679.61921895469	1419.88838113981	59.492991867105	0.478642707400091	1159.07671232877	611.07397260274	6120.27671232877	1444.47945205479	555629.021917808	161534.761643836
1060	1060	718.17493602893	1419.88838113981	60	0.505796755272001	505.087671232877	252.328767123288	1898.94246575342	545.123287671233	138923.380821918	48529.8082191781
1061	1061	922.078731808114	1419.88838113981	51.3729903536978	0.649402265738606	594.520547945206	331.838356164384	5601.24383561644	1196.32054794521	790625.939726027	111010.775342466
1062	1062	4510.01173362392	1419.88838113981	28.7491877842755	3.17631427479076	982.791780821918	532.65205479452	9258	1969.91780821918	1166800.9369863	170475.580821918
1063	1063	4049.20183579795	14.4609761893596	4.02857142857143	280.008886175842	769.317808219178	374.167123287671	5002.5095890411	1657.55342465753	318017.139726027	121963.775342466
1064	1064	15346.4739040479	50.6384279548632	3.82045281375857	303.059840596296	1048.07945205479	577.898630136986	4599.24931506849	1555.92876712329	305549.632876712	124272.668493151
1065	1065	1255.901542617	1419.88838113981	47.8599719757123	0.884507232609957	528.391780821918	310.52602739726	2807.98356164384	765.556164383562	275169.84109589	80946.8794520548
1066	1066	18523.2053884999	147.820352422904	4.27584835630965	125.308897488664	582.438356164384	260.145205479452	4516.29589041096	1357.3397260274	272088.473972603	95121.0602739726
1067	1067	1928.8331998986	1419.88838113981	53.0213414634146	1.35844001931351	842.41095890411	455.106849315068	4055.4	1105.91780821918	280902.263013699	97125.5780821918
1068	1068	9809.63938391453	45.49863022428	3.97754577207999	215.60296069484	305.495890410959	168.939726027397	1331.01917808219	445.906849315068	102591.720547945	42314.3260273973
1069	1069	1365.85528089261	1419.88838113981	51.864224137931	0.961945529687464	1279.67397260274	711.249315068493	10270.1643835616	2098.67671232877	1309220.59452055	195026.320547945
1070	1070	7144.46103861177	61.518446284446	3.86955281363669	116.135264625793	24.3068493150685	12.0109589041096	169.794520547945	56.6	11240.4821917808	3989.32602739726
1071	1071	48012.757879213	309.55609034967	3.98390620836664	155.10196496208	55.5232876712329	29.4520547945205	276.449315068493	88.5534246575343	22895.8547945205	9454.39452054794
1072	1072	6152.69241842103	64.1707248086927	4.00777604976672	95.8800517956371	0	0	0	0	0	0
1073	1073	6839.9932918172	1419.88838113981	34.3146163737677	4.8172753454933	770.079452054795	399.687671232877	10456.5589041096	2131.17534246575	1325905.6739726	174516.380821918
1074	1074	3084.26247523568	1419.88838113981	33.0598859315589	2.17218657198942	509.495890410959	261.309589041096	7763.85479452055	1452.0301369863	1096739.44383562	122762.608219178
1075	1075	10340.8600904003	39.6592060508553	4.62655415987471	260.742993118424	472.186301369863	208.093150684932	3003.6602739726	1165.58904109589	211362.835616438	88579.6794520548
1076	1076	11753.0342203168	1419.88838113981	16.3193612774451	8.2774353085995	901.53698630137	475.868493150685	12833.898630137	2618.11506849315	1624265.15342466	211543.775342466
1077	1077	8142.71852460404	70.8481830344736	4.43833935018051	114.931931573205	340.731506849315	166.734246575342	1269.32876712329	421.945205479452	83451.3780821918	31301.3616438356
1078	1078	5395.0813671894	49.9919742551531	3.94170954611781	107.918949942916	42.6054794520548	18.1534246575342	510.043835616438	175.131506849315	31281.4356164384	11003.0767123288
1079	1079	50326.9031813707	868.835380529403	5.53582643448473	57.9245554557242	335.558904109589	189.115068493151	1693.43835616438	516.241095890411	125277.336986301	48205.8904109589
1080	1080	11170.9453828721	27.1999995310325	3.73875609609248	410.696528510126	578.87397260274	284.457534246575	4179.33150684931	1367.87945205479	305091.928767123	125183.715068493
1081	1081	14526.0397764714	112.71403040999	4.20092765573665	128.8751695209	286.78904109589	138.808219178082	2475.95890410959	910.961643835616	142825.868493151	57833.895890411
1082	1082	9660.85363528126	73.504463724673	4.38787878787879	131.432203511723	277.745205479452	134.865753424658	1659.60273972603	586.465753424658	106188.997260274	42561.8712328767
1083	1083	7082.74151074536	18.3669342193823	3.68882420921971	385.624591787947	72.3369863013699	28.9753424657534	1689.50410958904	569.731506849315	82164.6493150685	29825.904109589
1084	1084	5732.07694756976	58.8937724903585	3.81195198774155	97.3290843018786	106.816438356164	54.1150684931507	549.06301369863	208.583561643836	35378.3479452055	14500.7342465753
1085	1085	4933.07989439851	51.4724840367468	4.33884873290952	95.8391650746198	276.739726027397	134.397260273973	1932.40821917808	704.832876712329	127499.583561644	49415.7397260274
1086	1086	146197.027161572	1349.94402045865	6.15931634365939	108.298584938286	1051.03287671233	529.249315068493	15921.3260273973	3228.09863013699	1827323.58082192	226921.35890411
1087	1087	13846.1335729286	123.925639383111	4.37726867003868	111.729369659524	929.068493150685	464.890410958904	5756.82191780822	1956.66301369863	345437.81369863	132345.208219178
1088	1088	6836.91872570882	66.879692647537	4.20442665795492	102.227125380795	599.827397260274	295.369863013699	3300	1282.83561643836	255807.073972603	110668.328767123
1089	1089	5542.10441429356	32.7757522590066	4.42097474348856	169.091600720487	59.958904109589	28.3150684931507	576.18904109589	217.613698630137	43008.3260273973	18626.5232876712
1090	1090	4844.91841285878	42.6323199049024	4.65759154619505	113.644259183316	106.353424657534	21.0986301369863	603.786301369863	238.841095890411	38427.1506849315	15886.4739726027
1091	1091	4572.69997481038	33.397903448939	5.80739451413481	136.91577921355	701.517808219178	385.145205479452	3648.91232876712	1388.46849315068	268258.117808219	121619.021917808
1092	1092	10148.4295181695	47.6335249417806	5.65442906174077	213.052246932665	3129.08493150685	1630.48767123288	20551.9260273973	6928.65205479452	1484460.12876712	625845.797260274
1093	1093	2177.48840540728	18.6786645477825	3.86780759208395	116.576235942188	300.194520547945	146.490410958904	1980.82191780822	748.186301369863	120936.84109589	51052.8712328767
1094	1094	13928.4692812371	291.913004717007	5.60330722367276	47.7144527861648	5082.85205479452	2847.01643835616	9123.20273972603	3223.05753424658	760606.057534247	325578.35890411
1095	1095	7420.04374708561	291.317795590981	4.76443719412724	25.4706161428723	2424.10136986301	1447.19178082192	4285.0602739726	1596.4602739726	357049.235616438	161650.55890411
1096	1096	6053.4725844649	59.6992009680611	4.0862083161795	101.399557888614	421.778082191781	210.153424657534	2751.10136986301	1026.10136986301	190752.567123288	81288.1945205479
1097	1097	12644.9826033149	274.618227509749	5.80368098159509	46.045678460531	4146.06849315068	2243.66575342466	8147.07671232877	2957.14794520548	673885.569863014	291401.243835616
1098	1098	2383.97290535533	12.5107434567271	3.57659794703701	190.55405568831	52.158904109589	23.8246575342466	886.687671232877	342.095890410959	46998.3397260274	19811.2821917808
1099	1099	75610.2648008035	458.248548954589	4.04668070597674	164.998372549776	12.7150684931507	4.76986301369863	301.679452054795	45.7561643835616	31572.4219178082	3312.78356164384
1100	1100	8844.34041456471	39.5142183144288	4.77505493277718	223.826784176448	227.378082191781	96.986301369863	1919.06849315068	811.449315068493	137998.77260274	64319.3479452055
1101	1101	2684.77286634181	20.8791500372944	3.62806435137896	128.58631034052	369.706849315068	158.172602739726	3581.0904109589	1218.96438356164	205278.391780822	79826.7287671233
1102	1102	13996.6124659795	105.946418644518	4.06917567227947	132.110293533775	357.747945205479	185.865753424658	3159.07123287671	1218.18904109589	182774.8	80050.1753424658
1103	1103	11247.5166926234	63.071618990579	3.90369166473183	178.329284591592	468.597260273973	248.901369863014	2191.4	650.219178082192	144096.761643836	52142.8191780822
1104	1104	5145.52286086701	87.6158458801661	4.06910280108062	58.7282221517856	201.01095890411	102.339726027397	1671.72328767123	702.813698630137	111362.095890411	51224.4876712329
1105	1105	9349.60035677218	21.0291877884441	3.90526887968361	444.601115879042	176.060273972603	78.5780821917808	1480.3095890411	579.21095890411	139868.630136986	62363.4821917808
1106	1106	5329.23789862133	7.34270093139744	4.80831986057125	725.787138603654	0	0	0.0712328767123288	0	4.6958904109589	0
1107	1107	10321.7925399776	70.0563207947975	4.05784705418941	147.335635426977	800.419178082192	404.47397260274	2528.10684931507	924.854794520548	176065.789041096	72591.1808219178
1108	1108	6367.01215752804	104.197348557573	4.98601113676491	61.1053183758321	1196.70684931507	566.024657534247	6371.97534246575	1815.05479452055	413259.095890411	150360.180821918
1109	1109	8456.85029620462	96.7167141315163	4.40825035561878	87.4393880328163	860.334246575342	403.868493150685	2096.79178082192	780.134246575342	158180.854794521	73580.4630136986
1110	1110	7591.53860687402	23.2480399264782	4.94734559555091	326.545318697069	326.912328767123	153.794520547945	3009.48493150685	1164.83287671233	192790.073972603	81351.5315068493
1111	1111	13755.4454853229	116.79037618845	4.13141930022573	117.778929516654	10.0739726027397	4.38082191780822	209.021917808219	84.9150684931507	13575.1863013699	6439.94520547945
1112	1112	8341.48610662908	14.5831115794627	3.66558810417476	571.996316504659	215.58904109589	101.419178082192	2740.28219178082	823.660273972603	160345.610958904	53087.0657534247
1113	1113	7286.93868701105	51.3011319532388	3.94626168224299	142.042454222123	262.169863013699	131.753424657534	1788.90684931507	688.671232876712	111275.520547945	48459.898630137
1114	1114	11832.4509798815	39.7944799458991	3.96917741168573	297.339002695042	71.0602739726027	31.8794520547945	999.805479452055	389.884931506849	59462.7534246575	25818.0273972603
1115	1115	3642.89351418141	15.6778540592349	3.88277333333333	232.359192809018	333.312328767123	184.076712328767	1756.51506849315	564.739726027397	117756.98630137	44697.4082191781
1116	1116	2542.01914873803	42.7560898857259	4.70081457959409	59.4539668040759	227.778082191781	106.906849315068	990.838356164384	337.602739726027	57139.4328767123	20903.6931506849
1117	1117	2286.73298842369	18.0123985959468	3.89158419043923	126.95327478142	0	0	0	0	0	0
1118	1118	11435.1000514701	109.757720544477	4.33540669856459	104.184926534041	199.569863013699	90.0219178082192	2189.9698630137	844.830136986301	128641.224657534	54450.0684931507
1119	1119	7599.66212451052	81.9422058082383	6.23294700521985	92.7441731590104	1682.69863013699	890.367123287671	4222.75068493151	1790.82739726027	297421.679452055	143085
1120	1120	9970.91193874537	52.5487251856348	3.97417553655557	189.746029109591	1042.72328767123	599.819178082192	1835.68767123288	601.668493150685	134904.378082192	53638.4520547945
1121	1121	11491.9988866752	71.723358215012	5.94837535742137	160.226726308946	1999.60547945205	1005.15068493151	9409.81917808219	3426.21643835616	667751.342465753	285529.457534247
1122	1122	2122.34236493537	280.322137303884	15.8741865509761	7.57108370158663	5884.0904109589	3033.23835616438	14466.9369863014	4841.48219178082	1051491.96712329	434062.624657534
1123	1123	11894.1757579316	1394.59941357141	13.1453320500481	8.52873996803999	8477.39452054794	3756.3397260274	19299.7424657534	6419.20547945205	1339404.99452055	554924.643835616
1124	1124	10071.5418466943	54.27148269008	4.02373993975091	185.577053499871	171.367123287671	75.9150684931507	2235.79178082192	875.432876712329	139301.728767123	59982.4876712329
1125	1125	11872.8649783392	111.391848272929	3.88032581453634	106.586479732778	821.391780821918	417.265753424658	4544.04657534247	1735.51232876712	315413.6	135383.715068493
1126	1126	49146.8418114644	145.446154817413	3.89317870424741	337.904029660744	149.301369863014	78.8191780821918	1482.63561643836	504.808219178082	82481.8109589041	31861.3178082192
1127	1127	2439.34937273137	15.3373527323786	3.57454282467197	159.046311009179	155.060273972603	78.9397260273973	1413.48493150685	453.304109589041	76481.5616438356	30234.704109589
1128	1128	11841.8342115486	655.488305414345	10.6955929123126	18.0656681648396	2030.76164383562	1184.02465753425	2847.5698630137	1239.92328767123	252908.238356164	132971.621917808
1129	1129	12658.6641020642	82.9181984919261	4.35593220338983	152.664485387931	148.284931506849	60.8191780821918	2258.50410958904	821.383561643836	122445.315068493	49025.0273972603
1130	1130	15700.2601468319	105.384246929092	4.30394069449863	148.981091617951	520.580821917808	265.383561643836	6052.14520547945	2159.33424657534	352750.15890411	148372.843835616
1131	1131	15650.0889973539	134.648267762148	4.13689028751252	116.229412063431	273.304109589041	121.378082191781	2528.20273972603	853.205479452055	151187.717808219	58616.4547945205
1132	1132	7040.69612191514	37.1231030358992	4.25617378381922	189.658071285328	127.082191780822	73.4438356164383	697.454794520548	265.405479452055	41740.5917808219	16863.8876712329
1133	1133	30147.9093607942	264.359305298559	4.8064910765688	114.041415439287	10755.6136986301	5822.7698630137	20711.2356164384	8273.78082191781	1534887.4	721275.8
1134	1134	5096.75265383928	17.1716841797547	3.74045652959658	296.811460104089	157.342465753425	77.4054794520548	850.345205479452	323.550684931507	47302.9589041096	20000.4191780822
1135	1135	7284.6763742391	44.6244982657459	4.05623223710922	163.243883009232	919.693150684932	478.438356164384	3743.69863013699	1299.44931506849	334582.97260274	152660.534246575
1136	1136	6527.04993690687	15.7547075134938	3.67485016824961	414.292041367096	368.953424657534	182.580821917808	2233.55342465753	716.161643835616	122243.298630137	44061.695890411
1137	1137	14785.0374603342	100.384288510819	4.53817201280827	147.284377661756	415.558904109589	231.468493150685	1065.61369863014	341.208219178082	71208.6	27397.701369863
1138	1138	10043.3354158788	153.921709993167	4.59829386299975	65.2496351315524	9.00821917808219	3.11506849315069	95.6356164383562	38.1972602739726	6569.74520547945	2901.37534246575
1139	1139	8079.00575197359	51.4005922769423	5.1146020981244	157.177289095125	159.802739726027	62.8164383561644	2233.33150684932	826.797260273973	131995.978082192	51571.2328767123
1140	1140	13265.3860353705	222.667291624471	6.02686441863719	59.5749197764645	385.424657534247	188.479452054795	2765.69589041096	903.816438356164	199535.098630137	77639.1808219178
1141	1141	2446.53954304602	15.3373527323786	3.72103799814643	159.515112271047	70.0684931506849	34.6109589041096	912.441095890411	355.619178082192	53880.0904109589	23180.1863013699
1142	1142	11224.2767377358	52.0523345626125	4.88181923477858	215.634453902051	761.942465753425	410.704109589041	4911.93424657534	1966.16712328767	316169.923287671	131553.712328767
1143	1143	14620.4698647686	57.2298005544571	4.2566027880252	255.469523274968	1956.43287671233	1112.11506849315	5956.5397260274	2234.88219178082	434464.320547945	186637.035616438
1144	1144	4861.62939367698	33.0610298699392	4.11028500619579	147.050149762498	124.12602739726	66.6082191780822	965.632876712329	363.778082191781	71177.095890411	31758.4465753425
1145	1145	4312.62127385257	49.0333660194944	5.29875911717344	87.9527885590799	354.243835616438	165.057534246575	2666.54520547945	1043.40273972603	166821.293150685	73383.1205479452
1146	1146	8534.3367895439	54.1055452926596	3.97351861562664	157.734974176514	132.572602739726	68.6739726027397	1161.32602739726	433.13698630137	62254.5863013699	25920.2219178082
1147	1147	1611.95737039736	4.59043640261068	3.90796526461157	351.155582828815	573.978082191781	276.087671232877	2487.52876712329	954.328767123288	150536.857534247	64148.0547945205
1148	1148	5106.13868569187	51.6109070537146	5.67402105263158	98.9352634391332	583.334246575342	248.956164383562	4742.30410958904	1831.22191780822	295703.956164384	130350.909589041
1149	1149	11074.6354164745	35.090867313487	4.66245025957256	315.598794339804	2484.73424657534	1324.22191780822	11963.7863013699	4324.02465753425	865872.093150685	362921.926027397
1150	1150	5525.25220898732	33.3234578641107	4.59892402835738	165.806688835195	380.419178082192	186.583561643836	2465.00547945205	1000.47397260274	166202.621917808	75010.6164383562
1151	1151	5479.81013076021	38.0797229918497	4.82226471951785	143.903623771976	263.449315068493	113.87397260274	1997.65479452055	720.657534246575	124376.934246575	50273.8602739726
1152	1152	11497.4036946146	109.634096279382	4.07264382369233	104.87069337732	165.339726027397	79.9972602739726	2506.44657534247	961.320547945205	136576.873972603	58488.2493150685
1153	1153	17762.9496327993	125.675382930184	4.12378769176512	141.339928462101	2237.80273972603	1277.19726027397	4668.29315068493	1817.19452054795	314324.287671233	139935.879452055
1154	1154	7040.45567952142	26.7856716805145	3.75632812009296	262.844096780409	283.912328767123	142.112328767123	921.34794520548	309.652054794521	56258.7178082192	21117.4767123288
1155	1155	5051.77969681813	58.7408330670947	4.66172911220835	86.0011585305219	389.487671232877	179.309589041096	3162.79726027397	1176.7397260274	202988.55890411	81684.4821917808
1156	1156	4927.47925676776	21.9829188011696	4.33893547076423	224.150364259435	41.0082191780822	21.0027397260274	263.591780821918	88.7232876712329	17654.2164383562	6797.2602739726
1157	1157	7186.0856248006	13.3692970803781	3.67733492515383	537.506615463538	200.21095890411	114.18904109589	1472.68767123288	515.471232876712	89261.3726027397	37124.9150684932
1158	1158	5023.9161967392	26.9739222784114	3.77226012226455	186.250859066206	275.523287671233	151.928767123288	578.86301369863	214.331506849315	37316.3616438356	15562.402739726
1159	1159	3942.49368817175	59.5959715859531	4.65177895533687	66.1536943396524	379.821917808219	180.416438356164	1924.45479452055	724.397260273973	143284.383561644	65053.0849315068
1160	1160	23869.0709322259	287.721941695474	4.54023335345001	82.9588136086229	5896.36712328767	3029.50410958904	16337.8575342466	5828.1698630137	1181303.44657534	491493.630136986
1161	1161	7643.15057439767	126.541439426048	4.87677856057466	60.4003764226533	2197.18356164384	1160.40547945205	5595.77808219178	1840.1698630137	410583.04109589	166392.78630137
1162	1162	4289.89810793429	10.5014196311907	4.07670500897373	408.506493273795	70.7315068493151	31.0767123287671	1022.34246575342	395.547945205479	63945.9863013699	26397.6438356164
1163	1163	4039.98649247483	44.0849278700026	5.75088676671214	91.6409913244708	94.2191780821918	41.5917808219178	1251.38630136986	506.915068493151	75524.5424657534	33737.2
1164	1164	27818.2849333207	366.251795794929	5.25513773502405	75.9539891755145	5016.90410958904	2602.48767123288	11825.5698630137	3584.68493150685	834519.720547945	323661.893150685
1165	1165	8761.63021205479	84.48213094552	4.14492753623188	103.709862831288	94.4219178082192	54.1342465753425	992.290410958904	384.638356164384	57580.797260274	25187.0630136986
1166	1166	10655.1977932459	47.4752272443816	3.92021080563131	224.437004553926	389.8	206.216438356164	2985.57534246575	937.756164383562	173169.824657534	63078.7205479452
1167	1167	11962.7018927344	323.122713921784	5.20762331838565	37.0221633370849	3552.4301369863	1977.32054794521	10050.6356164384	3403.08767123288	696925.928767123	293134.824657534
1168	1168	3822.55449423334	41.9918384839021	5.07413856304985	91.030891531428	92.8493150684932	37.9561643835616	969.72602739726	364.745205479452	57578.402739726	22799.7698630137
1169	1169	4311.34242542716	126.780287007458	4.94648504013622	34.0064100436492	3030.41369863014	1797.30684931507	5739.26575342466	2506.97534246575	416932.356164384	205310.789041096
1170	1170	10423.7489426578	156.082134296492	4.83235843186061	66.7837417116356	2544.69589041096	1482.43561643836	7026.42465753425	3148.49863013699	546038.731506849	280263.232876712
1171	1171	6898.79877881661	77.5936997436194	3.94862885048836	88.9092645615717	289.632876712329	137.298630136986	2745.60821917808	1051.19178082192	187596.005479452	77427.9315068493
1172	1172	10938.8094889629	96.3987584750149	4.15402063364308	113.474588905603	103.66301369863	54.1561643835616	1152.37260273973	429.517808219178	63354.7753424658	25798.5287671233
1173	1173	6578.701824699	15.4900319374834	3.62063894425202	424.705504239767	229.128767123288	103.597260273973	3719.34794520548	1147.5397260274	191719.649315068	69138.2931506849
1174	1174	7354.63195649922	46.2417882840309	5.05146596858639	159.047308277199	252.98904109589	84.6904109589041	2706.87945205479	929.917808219178	154490.654794521	58315.3780821918
1175	1175	8362.69962547241	35.714269808472	4.07781357312281	234.155693797459	551.950684931507	279.030136986301	2511.91780821918	805.657534246575	194379.326027397	78084.2767123288
1176	1176	7508.22951663649	15.2597131273429	3.60878159918248	492.02953253315	949.98904109589	528.024657534247	3063.37534246575	1057.11780821918	171285.865753425	68451.1534246575
1177	1177	4441.23332632548	40.6096312905905	4.02557056713228	109.364039642353	160.528767123288	65.8876712328767	1930.02465753425	704.630136986301	133989.61369863	55627.0684931507
1178	1178	3797.28805430544	8.92214589506655	4.79177337686458	425.602551108823	6.87671232876712	2.75068493150685	35.5232876712329	11.1178082191781	2672.86575342466	1047.33424657534
1179	1179	7996.67704286857	104.388121935252	4.15778066753359	76.6052391270014	95.041095890411	47.9534246575342	961.876712328767	360.186301369863	54464.6109589041	23026.3095890411
1180	1180	6907.51322840026	46.5095129420055	5.54839975337705	148.518287796596	222.523287671233	72.1780821917808	2776.55068493151	1029.35616438356	174558.101369863	70515.0410958904
1181	1181	9464.17077313384	99.9346007103951	4.26079326079326	94.7036432412481	2.47397260273973	1.27945205479452	53.9780821917808	19.6657534246575	3377.26575342466	1286.96164383562
1182	1182	6734.77293637471	87.8100246718445	3.98105813193991	76.6970851169133	187.715068493151	84.8958904109589	1935.81643835616	738.07397260274	126830.969863014	51213.2136986301
1183	1183	8237.90604618928	11.9485388723893	3.5919578665775	689.448821665167	225.049315068493	106.076712328767	3719.17534246575	1167.01095890411	220102.734246575	81233.3150684931
1184	1184	5326.6481995629	54.4288331037357	5.28706651030323	97.8644570500135	4980.72602739726	2812.14246575342	8810.77808219178	3106.70136986301	617933.64109589	260249.37260274
1185	1185	18324.7289713527	135.710023589564	4.50094173400571	135.028559325679	5776.97534246575	3249.09315068493	9100.44931506849	3803.11506849315	687129.682191781	329630.515068493
1186	1186	23747.779820119	49.405233067589	4.49163035207858	480.673368904682	436.476712328767	228.953424657534	4099.61369863014	1760.14246575342	263754.419178082	129167.010958904
1187	1187	7132.76320393133	28.5530710876058	4.04771853030906	249.807216255189	127.065753424658	66.1972602739726	1057.2	366.61095890411	70702.6739726027	28863.9369863014
1188	1188	8250.33703799406	92.4999912505706	4.29790972992971	89.1928412797894	4097.31780821918	2277.78082191781	9513.80821917808	3266.45753424658	639145.635616438	264961.235616438
1189	1189	5342.86448009418	25.5841687801739	5.2960242695194	208.834788653934	45.8712328767123	25.3150684931507	829.665753424658	382.049315068493	54239.4356164384	27409.2767123288
1190	1190	11227.3099697899	30.6532385234756	4.69541484716157	366.268313254782	33.0958904109589	15.227397260274	616.72602739726	273.158904109589	40730.0575342466	19273.498630137
1191	1191	10420.9591921582	93.0219446491106	4.17262956419317	112.026890337192	6764.58904109589	3826.39178082192	16942.6410958904	5042.51780821918	1121499.99452055	428106.509589041
1192	1192	7729.92217660266	65.1918423036081	4.33387278356319	118.571924085275	293.493150684931	141.438356164384	2287.71506849315	858.238356164384	166069.295890411	67604.4136986301
1193	1193	12779.6748309681	60.4264275712909	4.20490099980396	211.491483852668	62.1452054794521	26.8465753424658	759.904109589041	259.378082191781	47187.7315068493	17722.3616438356
1194	1194	24744.6690633493	109.408528401558	3.87061227468438	226.167643645931	2371.14794520548	1263.58904109589	5518.71780821918	1761.78082191781	387985.8	147036.150684932
1195	1195	8135.37448569245	34.3288860576585	3.97815208964691	236.983351922004	67.5835616438356	32.7479452054795	998.556164383562	385.071232876712	59751.1452054794	24700.3753424658
1196	1196	11561.8639811752	98.4103530672783	4.20084775697633	117.486256484324	229.745205479452	117.92602739726	2496.79452054795	950.712328767123	142438.542465753	61999.304109589
1197	1197	7569.21887015964	21.3948065571538	3.79792431219467	353.787675057464	156.964383561644	87.4849315068493	1361.66575342466	479.838356164384	76150.6657534247	29463.4410958904
1198	1198	6909.35842393811	22.1307396973806	3.86113749076712	312.206393388464	768.917808219178	422.084931506849	4111.96164383562	1675.0904109589	252823.402739726	117727.764383562
1199	1199	1828.20083554697	34.5684943251555	5.1718971771014	52.8863310721807	184.47397260274	87.1095890410959	1564.83561643836	580.854794520548	104730.994520548	43023.9287671233
1200	1200	4176.36966808366	28.2005623202779	4.58587109484942	148.095262096267	92.0931506849315	45.3917808219178	839.421917808219	341.460273972603	67831.104109589	31510.7808219178
1201	1201	12863.2660533085	123.478931378519	4.18564792567676	104.173772073527	1175.73150684932	639.421917808219	5247.68767123288	1873.76164383562	363410.876712329	146613.331506849
1202	1202	2395.36851755226	9.48392941441018	3.58309418210279	252.571314366034	369.180821917808	172.106849315069	1455.21095890411	523.72602739726	113896.095890411	50135.6767123288
1203	1203	8644.16003502682	21.7099589683074	3.56396511555986	398.165655109976	10.8054794520548	3.35068493150685	208.232876712329	80.1780821917808	10759.9287671233	4487.08219178082
1204	1204	21226.0026154431	87.8699626403477	4.3267306303518	241.561529988595	485.964383561644	238.421917808219	3467.45479452055	1186.40547945205	226784.78630137	89304.1342465753
1205	1205	9195.81887912605	16.321094568882	3.75775313205997	563.43150517974	192.945205479452	79.9698630136986	4046.87671232877	1392.22465753425	241160.043835616	90433.1753424658
1206	1206	14528.67439719	96.4802513959626	4.1091630830301	150.587028816531	5.31232876712329	2.23835616438356	80.2520547945205	30.9041095890411	5279.91232876712	2293.98356164384
1207	1207	2724.02974067614	15.2397893390074	4.07215635420526	178.744579736663	59.172602739726	29.7397260273973	854.139726027397	299.197260273973	50583.6876712329	19226.0273972603
1208	1208	3141.41222238091	11.8242835363567	3.68600991055568	265.674635822276	118.386301369863	59.558904109589	901.852054794521	285.46301369863	48520.1643835616	16792.7917808219
1209	1209	2617.80518826169	18.8573499849518	3.80885395117915	138.8214775857	1108.24383561644	591.531506849315	4559.5095890411	1623.84931506849	299162.210958904	127475.038356164
1210	1210	5088.240268645	60.1120718360038	4.89485612928656	84.645897458444	0	0	0	0	0	0
1211	1211	8833.40887263946	28.9241715971003	3.68737447755523	305.398854483529	157.841095890411	99.3369863013699	1071.09315068493	395.257534246575	64860.1424657534	26113.6904109589
1212	1212	5402.85006978379	6.71644497903227	4.46517366511146	804.421101736212	65.3260273972603	33.4164383561644	796.695890410959	313.580821917808	40550.0876712329	17357.3150684931
1213	1213	11254.3751688519	67.2867486454306	4.88653045030748	167.259904742272	316.224657534247	153.424657534247	2988.51232876712	873.052054794521	188668.008219178	65368.2739726027
1214	1214	9173.40393559131	60.3820186888707	4.83573898249273	151.922776594452	313.821917808219	141.158904109589	2042.26849315068	810.591780821918	128790.079452055	54989.8191780822
1215	1215	7703.75283611892	56.8403762153586	4.83983990147783	135.533107784697	56.2191780821918	29.2904109589041	680.13698630137	252.778082191781	39080.4054794521	15876.6438356164
1216	1216	3762.62067478279	16.5713381844487	3.63208711433757	227.055934342937	573.238356164384	289.81095890411	3312.11506849315	1155.8904109589	203627.969863014	80055.3945205479
1217	1217	10164.2109677968	42.4082291843821	4.18569401667993	239.675439490882	123.928767123288	67.413698630137	1148.88493150685	408.586301369863	70759.2739726027	28450.9479452055
1218	1218	1334.34692436874	12.8873527997655	4.05112637801566	103.539256284892	79.9041095890411	44.7945205479452	505.824657534247	164.808219178082	28738.3068493151	10391.8054794521
1219	1219	8413.62096252983	10.1205617183689	3.59888571117555	831.339326478197	270.071232876712	127.912328767123	3751.90684931507	1280.94794520548	215860.964383562	86927.1561643836
1220	1220	2989.46444066105	12.1625587918063	3.71133228683077	245.792393840266	297.635616438356	146.032876712329	2555.03287671233	956.306849315068	149352.545205479	64299.2109589041
1221	1221	5016.52775091597	11.9401724262561	4.01007398079647	420.138635509549	538.767123287671	263.169863013699	4076.23835616438	1317.1095890411	261200.323287671	97761.7561643836
1222	1222	6284.93141097811	14.4697786410556	3.63627031650984	434.348829162159	195.194520547945	97.8794520547945	1272.47123287671	404.408219178082	89213.2520547945	32429.1534246575
1223	1223	13343.8929627022	92.3193720616756	4.92788240698209	144.540551616702	411.12602739726	206.054794520548	1876.67671232877	582.153424657534	137699.446575342	52980.4438356164
1224	1224	14890.5877296444	86.1798950022785	4.08474657698775	172.784937011709	195.416438356164	104.054794520548	2004.29589041096	763.306849315068	120599.271232877	53203.9068493151
1225	1225	4320.41220921138	15.6500754223029	3.69468088283607	276.063347468241	397.915068493151	206.449315068493	3376.97808219178	1198.28767123288	200141.361643836	77445.5479452055
1226	1226	21642.9962089372	30.7996792923362	5.22762118034574	702.701999053691	133.38904109589	67.5780821917808	2303.09315068493	1003.5397260274	155127.002739726	75514.3232876712
1227	1227	9568.10763328641	20.3390699710654	3.64106325753606	470.429948217795	202.287671232877	92.027397260274	3396.95342465753	1168.99726027397	185070.060273973	74313.0410958904
1228	1228	2856.3561899315	11.5343635241983	4.07579453931758	247.638821504027	81.7397260273973	37.0794520547945	1358.74246575342	474.630136986301	77201.7835616438	29389.7095890411
1229	1229	6117.30410460563	26.7302861409386	4.94197665937272	228.852922574469	55.7150684931507	27.1972602739726	407.224657534247	141.484931506849	25780.5287671233	10319.3260273973
1230	1230	5118.56004089693	9.86792651116654	3.63084668773724	518.706745039575	0	0	0	0	0	0
1231	1231	7864.13630441739	20.3052618973563	3.59636255723249	387.295487453984	24.1506849315068	7.76438356164384	549.764383561644	205.490410958904	26424.6904109589	10605.4493150685
1232	1232	6639.89964636266	58.3114074308801	6.23460045411265	113.869651564033	709.884931506849	332.383561643836	3930.09315068493	1398.49315068493	265195.945205479	106038.794520548
1233	1233	6418.48867635652	15.2905368954526	4.43433486555268	419.768692246861	199.257534246575	101.484931506849	2569.92054794521	895.627397260274	172227.531506849	73517.9863013699
1234	1234	7999.76997249009	13.3816575911058	4.1008618293022	597.816071590951	77.1095890410959	40.2246575342466	1098.8301369863	452.531506849315	70968.2356164384	33634.0246575342
1235	1235	5737.85139881442	20.3731051515118	3.73249545907307	281.638530608999	889.709589041096	501.723287671233	2597.95342465753	950.912328767123	184460.750684931	81644.9287671233
1236	1236	5913.61383425821	18.0698417643874	4.99021730823122	327.264284400815	76.7178082191781	36.1780821917808	869.528767123288	352.098630136986	59390.4246575342	26803.1780821918
1237	1237	6945.94681720583	71.4156204488704	4.05286531727731	97.2608901742826	34.7698630136986	14.5452054794521	612.2	237.476712328767	31662.101369863	13266.2876712329
1238	1238	3384.80280533831	11.4463971218903	3.81820453031312	295.709013875217	1967.79452054795	1052.53424657534	8791.63561643836	3683.74520547945	567425.583561644	274405.594520548
1239	1239	7513.21347974547	61.4756301238562	4.27156723002783	122.21450133343	3.21095890410959	1.86575342465753	57.7671232876712	21.2493150684931	3772.84109589041	1440.66575342466
1240	1240	14586.4400379232	17.0917729895826	4.50877158785233	853.418779129209	69.5123287671233	32.8027397260274	1282.26301369863	597.780821917808	104905.054794521	54818.1342465753
1241	1241	5718.65194520157	19.333275689144	4.29315221957709	295.793223929078	117.92602739726	59.4547945205479	1810.42739726027	592.142465753425	106743.219178082	38926.2109589041
1242	1242	3748.06352648052	17.9311942491583	3.67669795692987	209.024757325155	151.884931506849	80.3479452054794	911.991780821918	339.969863013699	51851.0054794521	21611.6657534247
1243	1243	5095.40799955261	11.9921886589838	4.62805177459588	424.893915902117	91.9260273972603	39.3479452054795	673.180821917808	243.956164383562	41675.9232876712	15417.3890410959
1244	1244	8592.53052304082	64.7607975333676	4.25279949953081	132.681048571299	187.997260273973	95.8493150684932	1159.28219178082	407.575342465753	75677.202739726	29767.7780821918
1245	1245	5806.51559039766	30.2676766700732	3.96775727190215	191.83882706593	91.6931506849315	54.8712328767123	554.068493150685	208.797260273973	40806.9589041096	18091.9260273973
1246	1246	9909.37084043523	36.4518133767757	4.1907399473652	271.84850141773	13.3342465753425	6.23287671232877	143.780821917808	47.1397260273973	9834.10136986301	3936.98356164384
1247	1247	10904.3439772337	69.106513282644	4.49713955807484	157.790394266242	21.1534246575342	8.63287671232877	283.695890410959	107.967123287671	18596.9616438356	7863.45205479452
1248	1248	6043.07484755747	43.965668180656	5.5148977486498	137.449857982968	114.161643835616	37.3095890410959	1145.36438356164	414.312328767123	63615.0383561644	24102.6684931507
1249	1249	6399.38597698083	10.0139705078581	3.59824763184761	639.045818235547	1059.55616438356	602.723287671233	4368.7698630137	1524.06575342466	262530.22739726	102396.326027397
1250	1250	7433.72725481397	58.1756392049007	3.89296378034532	127.780757657541	15.9424657534247	8.70684931506849	115.049315068493	42.0849315068493	7376.43561643836	2948.77534246575
1251	1251	4133.13515843243	9.33213018822444	4.37324916893886	442.893002462369	0	0	0	0	0	0
1252	1252	2825.49949787272	64.1238889489705	5.16713456859442	44.0631337896745	3888.63561643836	2292.39452054795	6161.23835616438	2249.60273972603	482100.668493151	216646.490410959
1253	1253	5299.30220250861	119.633278931253	6.00372647661636	44.2962213344822	4587.70136986301	2601.02191780822	7737.24931506849	2702.89863013699	557568.81369863	231385.167123288
1254	1254	10185.6759022785	44.5580320996429	3.89471594600448	228.59348634385	1387.4904109589	771.457534246575	3133.21369863014	915.901369863014	221415.336986301	85292.504109589
1255	1255	16755.2902091115	61.6715147431815	4.84493029540011	271.686049530087	245.975342465753	111.715068493151	2185.6602739726	734.013698630137	132805.364383562	52030.5452054795
1256	1256	11600.5386987162	18.6375758771077	3.49988116929415	622.427443097096	42.6986301369863	20.0602739726027	794.942465753425	297.668493150685	39358.504109589	16889.5780821918
1257	1257	3825.63326939512	18.2793295751433	3.75522364655612	209.287395014602	2627.09589041096	1452.70136986301	10605.2849315068	4060.47397260274	777628.82739726	361156.542465753
1258	1258	7049.22379090893	28.030368105274	4.06728645369729	251.485237883216	86.9753424657534	43.9369863013699	1163.36438356164	403.391780821918	61238.4136986301	23328.9671232877
1259	1259	9533.28731483299	47.9810029172133	4.31834126785267	198.688787962223	82.9013698630137	38.5315068493151	1068.23287671233	391.093150684932	62550.8219178082	25729.1452054795
1260	1260	8586.93090238951	19.7746249642757	4.91749985607093	434.239886617441	46.9205479452055	22.2821917808219	504.123287671233	200.438356164384	28232.6273972603	12211.0684931507
1261	1261	1044.76801808132	5.13021422282503	3.58164669689119	203.649978870864	259.276712328767	139.547945205479	2772.03287671233	1192.12328767123	187263.479452055	96418.3232876712
1262	1262	4953.26573094722	7.71533052474017	3.75308689662276	642.003050298876	360.495890410959	170.421917808219	4667.91506849315	1545.15342465753	340070.120547945	135273.252054795
1263	1263	4395.17730519173	15.1609833097942	3.69067941276886	289.900543743253	32.427397260274	16.8547945205479	124.654794520548	46.4904109589041	8674.42465753425	3615.40273972603
1264	1264	5633.84768835789	6.30149742739345	3.59203306819856	894.049034102085	665.542465753425	376.712328767123	3374.21917808219	1246.51506849315	209557.391780822	90895.2602739726
1265	1265	12346.1404365935	22.2542325543048	5.14827767354597	554.777182563652	115.465753424658	57.7534246575342	1304.71780821918	546.567123287671	81514.1589041096	38015.6164383562
1266	1266	10358.6535795736	64.9709565507459	5.04518355820521	159.435140399741	160.67397260274	66.1780821917808	1399.32054794521	527.153424657534	70757.1369863014	27918.6547945205
1267	1267	5505.87434316906	17.8402003723252	3.63517395467603	308.621777124775	388.06301369863	207.978082191781	2763.18904109589	1095.9095890411	186391.087671233	85163.5835616438
1268	1268	7540.09796468215	49.0305587733484	4.60105171852976	153.783643371014	40.8082191780822	17.7068493150685	259.509589041096	87.9205479452055	15946.1315068493	5892.15616438356
1269	1269	5876.51917384834	10.3783839175214	4.05049117062332	566.22680569055	81.3424657534247	37.5342465753425	2404.60273972603	824.567123287671	153050.205479452	62896.7068493151
1270	1270	6218.10570075351	13.6792563834738	3.79940217985638	454.564599598099	0	0	0	0	0	0
1271	1271	7215.22708056832	71.7458588168333	3.76129137453122	100.566460553337	1440.50136986301	776.197260273973	6121.56164383562	2508.12602739726	468973.128767123	226762.717808219
1272	1272	10932.9246755149	46.8913278681756	4.20613785246369	233.154512200003	112.367123287671	47.572602739726	1082.32328767123	357.347945205479	62843.9068493151	22423.4438356164
1273	1273	11323.7415832121	158.368904386309	5.17324106113033	71.5023042376435	12683.0136986301	7304.38356164384	16340.3178082192	6742.35342465753	1660122.81643836	822338.8
1274	1274	18664.8147548094	903.499057394108	9.35645161290322	20.6583666048782	1490.52602739726	838.66301369863	3074.71232876712	1309.67671232877	225376.490410959	107872.846575342
1275	1275	15635.1460871945	21.351623447446	4.84256503464728	732.269662102188	456.030136986301	221.202739726027	4003.88767123288	1448.86849315069	290057.115068493	124023.810958904
1276	1276	10246.9094378542	13.7458378694102	3.67067265168937	745.455426959278	657.602739726027	347.128767123288	5608.41917808219	1993.34246575342	333594.876712329	136934.734246575
1277	1277	7909.46187053871	37.9039730885665	3.95176171160423	208.671050184038	111.6	53.0054794520548	2122.32328767123	798.331506849315	107554.917808219	46595.6219178082
1278	1278	7975.38926781833	1804.18572510386	13.2824858757062	4.4204923899169	1582.35068493151	872.591780821918	4348.21917808219	1760.22465753425	301797.37260274	139420.131506849
1279	1279	1595.49107899535	2891.97045235536	26.1526371467432	0.551696881168306	4648.05205479452	2608.73150684931	10537.2931506849	4264.63561643836	758926.304109589	349650.4
1280	1280	7212.59215792153	554.344348117138	8.39294871794872	13.0110321904057	3465.64657534247	1932.94794520548	5530.84383561644	2377.14794520548	410426.435616438	200447.591780822
1281	1281	20929.7922054963	550.628152180887	5.90377855887522	38.0107557570369	3072.42191780822	1757.96712328767	6663.24657534247	2716.95616438356	428425.482191781	194697.791780822
1282	1282	2410.89457523032	2891.97045235536	23.5340050377834	0.833651178305358	5488.37260273973	2657.22739726027	21114.802739726	5294.81643835616	1341214.60821918	440219.205479452
1283	1283	18156.0959819102	26.3717130254672	3.59988538818782	688.468586184632	225.032876712329	117.402739726027	2095.48219178082	745.534246575342	119093.901369863	49916.797260274
1284	1284	1968.31871004155	2891.97045235536	27.0764525993884	0.680615083199918	3470.70410958904	1888.82739726027	7732.28493150685	3145.78904109589	572679.704109589	272909.75890411
1285	1285	6226.84521885056	237.267207414419	6.73466793771846	26.2440195031862	1727.38082191781	926.991780821918	4675.12328767123	1912.98630136986	301357.320547945	138907.84109589
1286	1286	2542.74779179081	2891.97045235536	19.8943661971831	0.879244042662978	1875.4904109589	1069.08493150685	3830.27123287671	1703.57260273973	266782.380821918	135744.791780822
1287	1287	3836.08598035113	2765.07202738826	21.2998500749625	1.38733672843036	3424.42739726027	1853.74246575342	6824.51780821918	2907.14246575342	507686.863013699	246555.682191781
1288	1288	8472.07071073094	377.912505679442	7.43048327137546	22.4180745103927	1792.90136986301	986.915068493151	4975.53424657534	2038.25205479452	341607.720547945	157680.052054795
1289	1289	4003.1486047021	13.3805804226813	3.80995926510932	299.17600569228	110.720547945205	48.3369863013699	2544.96438356164	982.093150684932	143531.093150685	65244.197260274
1290	1290	11880.9143033725	438.692318926722	6.99044978434997	27.0825674186401	2267.83287671233	1167.27397260274	6565.30410958904	2601.26575342466	405769.035616438	173325.676712329
1291	1291	3417.86485799478	18.1759833373634	3.65651453006371	188.042913252944	275.630136986301	137.446575342466	2321.8904109589	855.134246575342	136965.273972603	54804.3452054795
1292	1292	13018.5561988709	44.4494790252494	3.97893274356357	292.884337102707	143.076712328767	70.1068493150685	2019.6	759.290410958904	106858.728767123	45451.9780821918
1293	1293	1898.51752865475	19.2751386376269	3.80262169157552	98.4956613981838	874.41095890411	462.517808219178	4237.05753424658	1639.03287671233	290536.695890411	126177.531506849
1294	1294	11446.5329411582	71.5061774802885	5.13793462961998	160.077539375022	213.038356164384	88.5041095890411	843.912328767123	329.293150684932	48914.9260273973	20584.2082191781
1295	1295	3483.94356409635	18.8330882095009	3.98968887294898	184.990561576554	29.6767123287671	12.8328767123288	572.471232876712	241.276712328767	29232.0630136986	13579.2821917808
1296	1296	4560.91147473659	10.1664770429355	4.80616887337283	448.622610907865	79.6575342465753	38.5780821917808	953.635616438356	386.745205479452	42409.8465753425	18527.5917808219
1297	1297	3474.97536167461	2.95506663715396	4.38421048897969	1175.93807123801	136.841095890411	56.8821917808219	1045.40821917808	393.545205479452	53624.4328767123	20793.5479452055
1298	1298	7914.90445941177	80.0069950115132	4.65236811056801	98.9276557415111	239.676712328767	117.797260273973	1199.97808219178	458.767123287671	72866.3315068493	31329.5726027397
1299	1299	5182.70678907016	19.1466697097877	4.84251216657426	270.684503761027	0	0	0	0	0	0
1300	1300	10834.5812424896	9.82755348060536	3.58572957919402	1102.46983278917	491.775342465753	242.635616438356	3344.08493150685	1031.2301369863	210186.249315069	73064.8219178082
1301	1301	9218.69857234913	15.2018241004768	4.39679342240493	606.420552653283	97.9205479452055	47.3397260273973	2097.18904109589	844.402739726027	111224.506849315	50072.5232876712
1302	1302	3495.32444958856	30.2853345394471	3.69969436349421	115.41310349522	2056	1147.12876712329	7158.7698630137	2921.58904109589	462560	214642.052054795
1303	1303	9308.20837824153	30.2250876734355	4.34979590733382	307.962990175953	50.3506849315068	21.8794520547945	683.180821917808	278.975342465753	36573.7753424658	17066.2712328767
1304	1304	4692.32024677119	13.6571750792801	3.79400351883541	343.57912375965	69.3287671232877	30.4356164383562	1504.09589041096	560.967123287671	102471.446575342	42384.4575342466
1305	1305	6742.16446857005	68.7137407381545	4.69057533780913	98.1195958209033	269	136.624657534247	2092.30684931507	875.690410958904	106521.567123288	49241.6493150685
1306	1306	4870.61402499506	6.68006852726248	3.5928657332819	729.126356281716	148.931506849315	69.9890410958904	2099.64383561644	756.646575342466	125055.652054795	51740.2821917808
1307	1307	4396.13909360936	11.8349619527268	4.2314256915668	371.453589049897	70.9068493150685	32.0109589041096	998.460273972603	412.58904109589	67847.5808219178	32642.9424657534
1308	1308	6514.82305610887	36.0855288506768	3.94471507352941	180.538383767838	53.6958904109589	27.4904109589041	1046.52328767123	390.643835616438	51654.8328767123	21814.9397260274
1309	1309	6876.84595121334	7.2954969197295	3.58167080115999	942.615153824	561.213698630137	256.895890410959	6119.40273972603	2220.4602739726	410124.701369863	174018.890410959
1310	1310	10828.0143574327	110.656525854586	4.34897335822162	97.8524698277792	1660.67397260274	850.21095890411	8432.2602739726	2643.06849315068	534130.887671233	204004.81369863
1311	1311	2246.94766739362	12.7542030478721	3.59143204564587	176.173113989157	353.353424657534	192.630136986301	2322.37808219178	1052.38904109589	145841.863013699	74511.6794520548
1312	1312	8364.56653681704	130.38984222967	4.29217840982547	64.1504460300184	1092.18082191781	562.767123287671	4122.2602739726	1611.5698630137	281221.731506849	125966.928767123
1313	1313	8693.86769177448	28.8512166517939	3.56433728374881	301.334525912754	163.695890410959	89.9013698630137	1293.27671232877	552.821917808219	74192.895890411	35050.9589041096
1314	1314	8325.86054353844	168.806679661061	4.65589769476695	49.3218666480232	1033.06849315068	589.26301369863	2970.05753424658	1069.13150684931	217830.98630137	93741.9287671233
1315	1315	5041.25322626575	31.7107970769034	4.83235417540915	158.975922744545	97.7178082191781	36.7698630136986	928.490410958904	309.917808219178	46186.9808219178	16218.6383561644
1316	1316	16161.3154302371	18.0614378302351	3.52681895481914	894.796725606351	353.049315068493	177.819178082192	3715.45753424658	1461.8	239791.161643836	108540.668493151
1317	1317	9247.16716896715	77.1486832964099	3.6321587410195	119.861633068175	1596.01095890411	856.295890410959	6486.81917808219	2740.22191780822	445576.663013699	211437.37260274
1318	1318	3020.3041329004	7.79427065222241	3.68586320331525	387.503111922244	195.671232876712	89.2027397260274	3354.66301369863	1130.31232876712	255791.049315068	111003.77260274
1319	1319	7736.7176809789	32.8250439614971	3.8397341211226	235.695577134759	119.802739726027	56.8547945205479	1810.17260273973	675.024657534247	97340.3589041096	40972.7917808219
1320	1320	10337.6943503133	14.4981365622547	4.53309619367446	713.036072320293	371.046575342466	177.742465753425	3012.07945205479	1136.10410958904	186291.936986301	82995.1643835616
1321	1321	6410.41722497044	39.7713445889432	4.14472667319285	161.181807937984	67.9479452054795	29.7315068493151	957.213698630137	345.465753424658	51807.5589041096	20584.6273972603
1322	1322	15621.4544910226	42.6308568361527	4.50003409013432	366.435386252312	567.106849315069	251.191780821918	3587.40273972603	1279.66849315068	307144.284931507	134092.224657534
1323	1323	4768.14481068249	18.5127683107241	3.84067807514153	257.559794983249	45.8684931506849	20.8876712328767	1492.94520547945	608.169863013699	115544.526027397	56236.2931506849
1324	1324	7385.30614558519	21.5830627334206	3.43141630077497	342.180636585432	90.2027397260274	37.7123287671233	1324.36438356164	486.41095890411	75650.3479452055	29597.6383561644
1325	1325	2284.67534328254	26.1922493753795	3.68190798758115	87.2271529848108	507.21095890411	271.139726027397	1578.99726027397	617.578082191781	125279.479452055	57621.6821917808
1326	1326	5524.864949846	28.4171284659268	4.50647235319331	194.420240471183	0.0136986301369863	0	0.0465753424657534	0	2.36438356164384	0
1327	1327	4536.14674662026	34.9275638511502	3.99961683376972	129.872978429066	26.0547945205479	9.74794520547945	758.493150684931	232.632876712329	37446.1452054794	13296.1315068493
1328	1328	5109.01647437088	37.4077969044393	4.67977152579449	136.576246054324	66.0191780821918	31.9972602739726	920.597260273973	334.597260273973	53525.4849315068	22439.2164383562
1329	1329	11906.4434682438	17.210488540445	4.42779560009131	691.813218448936	46.7342465753425	22.7369863013699	920.783561643836	391.238356164384	54989.0465753425	25844.2054794521
1330	1330	3921.28255120569	19.2486938368755	3.97973962571196	203.716812394487	158.156164383562	81.4109589041096	2097.59452054795	821.81095890411	140459.468493151	63942.0301369863
1331	1331	5635.25019070147	6.04786971289553	3.60360560083002	931.774402925008	608.665753424658	280.958904109589	3839.37534246575	1354.86301369863	298542.060273973	129352.975342466
1332	1332	12792.165278416	45.714182886938	4.1485098551413	279.829244898768	249.980821917808	126.515068493151	2884.45205479452	1124.69589041096	168086.706849315	74761.2410958904
1333	1333	15245.9386001487	174.664074381853	4.05639627784566	87.2872034738971	5989.38082191781	3168.54520547945	20393.5479452055	7066.71232876712	1622165.68219178	694830.136986301
1334	1334	4947.29311258803	4.46922078164546	3.48334313951843	1106.96995165375	111.249315068493	43.2821917808219	2036.04657534247	761.750684931507	117135.449315068	46960.5068493151
1335	1335	7498.71959783398	29.5226429216708	4.5597713609934	253.998926103246	208.216438356164	82.1753424657534	1603.82739726027	543.531506849315	96756.5150684932	34647.7835616438
1336	1336	1642.13314755478	8.7880825264843	3.50831719767647	186.859094985277	105.443835616438	58.9780821917808	889.161643835616	393.098630136986	54331.0684931507	27144.1753424658
1337	1337	4556.15958543935	28.8556105004134	3.87813977929585	157.895102769497	39.5342465753425	19.5808219178082	710.728767123288	285.252054794521	35390.5808219178	15578.9780821918
1338	1338	1669.56369338775	16.1266772545767	3.77678142514011	103.52806514522	40.4849315068493	19.1671232876712	1219.3698630137	501.731506849315	67397.0191780822	30675.0739726027
1339	1339	16087.0126704017	24.763019006939	4.64628787393505	649.638586712461	85.2356164383562	38.4876712328767	590.41095890411	251.961643835616	38836.901369863	18463.3534246575
1340	1340	4571.98530864241	5.33464191554224	4.72842582767919	857.036963497424	16.8164383561644	8.06301369863014	368.309589041096	146.13698630137	19205.2136986301	8078.95890410959
1341	1341	19381.5209209638	23.5206981527705	3.62015295185108	824.019797162394	140.997260273973	67.9835616438356	2879.65479452055	1102.45753424658	167820.2	72762.7561643836
1342	1342	5774.33837165048	24.6618085536749	3.53967808675527	234.140913026837	93.6164383561644	49.8356164383562	696.830136986301	298.838356164384	42025.9205479452	20527.3068493151
1343	1343	1904.91513736588	15.8094588634581	3.80772402418911	120.492115120328	26.5452054794521	12.6739726027397	635.169863013699	249.805479452055	40084.6301369863	18366.2109589041
1344	1344	2908.128468295	5.97069325765403	3.54263038934113	487.067136561901	42.827397260274	19.4328767123288	896.12602739726	344.901369863014	52743.1753424658	23110.5123287671
1345	1345	1806.55175574954	15.1592680110881	3.69236651835373	119.171437197901	0	0	0.00273972602739726	0	0.0493150684931507	0
1346	1346	8338.37447492071	66.3857920670881	4.66497059406595	125.604805113934	559.920547945205	295.054794520548	2522.64931506849	902.479452054794	192701.495890411	80806.8602739726
1347	1347	2155.96611738216	15.8333071465206	3.46537997587455	136.166506304145	165.67397260274	94.2575342465753	973.221917808219	497.942465753425	65020.3424657534	38549.095890411
1348	1348	8431.18841160038	51.7207632422552	4.40432790224033	163.013611614923	701.958904109589	380.145205479452	4325.77534246575	1448.25479452055	309091.652054795	123905.038356164
1349	1349	15459.6972572482	22.8865557259559	4.8320794277257	675.492522438195	162.345205479452	77.4849315068493	746.956164383562	305.2	46980.5369863014	21255.4082191781
1350	1350	9685.16814305162	40.1204328049356	4.2875873223442	241.402384419446	124.816438356164	56.5260273972603	1423.53698630137	549.635616438356	82909.2	35994.602739726
1351	1351	2811.95214629862	14.0250726165699	3.60276745146634	200.494658614204	27.0356164383562	11.4109589041096	606.079452054795	238.416438356164	43169.6712328767	21029.7315068493
1352	1352	4811.72070316264	21.5724497336037	4.06866537717602	223.049341293277	62.2821917808219	30	972.112328767123	381.972602739726	58706.5287671233	25667.2465753425
1353	1353	3837.72171894001	17.6915666745673	3.78667787671495	216.923791404916	5.19452054794521	2.23835616438356	149.939726027397	55.3698630136986	8196.19726027397	3293.24109589041
1354	1354	4131.32150400462	31.4316332112282	3.65772063412807	131.438333994328	0	0	0	0	0	0
1355	1355	3359.06467500341	15.0430435506488	3.80939482765018	223.296878965597	157.106849315069	76.3890410958904	3244.01369863014	1067.84109589041	225902.967123288	96313.9260273973
1356	1356	11391.4358987632	41.5145215336209	5.34238535457973	274.396415469651	871.468493150685	440.641095890411	2692.43835616438	887.501369863014	209681.194520548	80454.4465753425
1357	1357	4234.91504894975	4.42978799232284	4.79041503441898	956.008516951416	46.8958904109589	23.3643835616438	392.81095890411	149.558904109589	24156.4109589041	10519.2328767123
1358	1358	5777.29964149936	5.11187717765182	3.55735346734916	1130.17184113043	82.3369863013699	34.2767123287671	1047.18356164384	360.139726027397	77066.5232876712	31055.3315068493
1359	1359	2930.64629022451	14.0268219218782	3.65882306570494	208.931595948578	423.060273972603	248.443835616438	3187.82465753425	1573.52054794521	215604.879452055	119272.838356164
1360	1360	8774.94212609772	29.9942711077172	4.02951536844497	292.553937869823	162.660273972603	83.8821917808219	1472.61369863014	552.328767123288	94163.3479452055	39212.7671232877
1361	1361	3570.23606237376	17.6950036477966	4.02606372045221	201.765206350683	87.2301369863014	39.0164383561644	973.427397260274	277.632876712329	59169.3205479452	21257.0054794521
1362	1362	2961.90873849635	3.60111124733446	3.5524618815163	822.49853866324	0	0	0	0	0	0
1363	1363	5951.89190521023	15.2217421675116	4.11089837683749	391.012529295997	17.0438356164384	7.35342465753425	238.92602739726	85.3643835616438	15296.0630136986	6244.33698630137
1364	1364	5799.8453226657	30.0717460379436	3.60603096291256	192.866929487488	1907.85753424658	1049.06849315068	9050.88493150685	3751.76438356164	565906.030136986	272718.816438356
1365	1365	5934.44804014805	4.72284518906685	3.69623102184257	1256.54087791952	43.7972602739726	17.3315068493151	1045.12876712329	397.342465753425	62069.4	24449.8465753425
1366	1366	8521.29001023591	30.747916499481	4.17936346199952	277.133899800324	277.221917808219	134.906849315068	2033.42739726027	823.958904109589	142453.953424658	66312.1780821918
1367	1367	1928.73850512371	5.09939493826304	4.06232537674623	378.228893520586	5.47123287671233	2.18082191780822	89.0684931506849	30.2054794520548	6545.13698630137	2404.11232876712
1368	1368	5399.59268293449	7.22095296584298	3.50524552587499	747.767324960569	31.4575342465753	13.6876712328767	666.591780821918	202.531506849315	41616.9205479452	15657.0164383562
1369	1369	5212.4359081837	27.0975467255556	5.33782846240569	192.358221981323	24.2575342465753	12.3479452054795	239	108.246575342466	11345.3178082192	5428.51232876712
1370	1370	8972.5039223353	31.7905514378665	5.18903915431406	282.238071266922	118.498630136986	58.0493150684932	896.715068493151	378.180821917808	62260.5342465753	28690.4
1371	1371	3776.99516622901	22.2917939863805	3.44883912558771	169.434329445922	509.18904109589	285.115068493151	1837.28767123288	862.194520547945	142316.698630137	79116.8383561644
1372	1372	4344.76303738121	15.1476112997486	4.03863294362773	286.828262978554	12.2904109589041	4.98904109589041	285.367123287671	107.317808219178	14760.7397260274	6335.06575342466
1373	1373	8106.08752780152	14.4995912980858	3.80937907721504	559.056276908416	37.6493150684932	16.6328767123288	1243.45205479452	474.487671232877	64774.9589041096	28354.0657534247
1374	1374	12130.3748197637	48.4130844395105	3.58560241161244	250.559842658237	3394.94794520548	1884.24383561644	10594.797260274	4229.11232876712	677711.24109589	314087.057534247
1375	1375	8233.71642100811	36.6003559857734	5.08239436619718	224.962741461	323.580821917808	134.334246575342	2067.43287671233	744.128767123288	120749.715068493	48205.7753424658
1376	1376	10595.0344615517	13.0676029407303	3.59371287581102	810.786378313358	73.8849315068493	34.9561643835616	879.487671232877	310.865753424658	50065.7917808219	20358.0493150685
1377	1377	14978.3422201186	21.7945705867762	3.61231957714983	687.251082120732	117.928767123288	57.5369863013699	1801.04931506849	720.334246575342	85161.1232876712	37800.2164383562
1378	1378	5794.53731960944	15.8837517272492	4.0430987452264	364.809109277922	24.3479452054795	10.8849315068493	568.668493150685	216.024657534247	28226.5917808219	11857.1561643836
1379	1379	6088.65268420827	19.1190113599081	4.13092314926075	318.46064472643	0	0	0	0	0	0
1380	1380	5564.26586935463	19.1602423086472	3.90826448643549	290.40686332257	210.627397260274	102.202739726027	1745.77260273973	567.934246575343	120054.312328767	44058.6876712329
1381	1381	10388.2583987734	21.368245701802	4.5864590826568	486.154013003387	49.1808219178082	24.3260273972603	638.041095890411	262.008219178082	39311.3808219178	18127.2301369863
1382	1382	11175.3732811789	30.608037622195	4.43177782836331	365.112374047633	192.564383561644	94.7452054794521	808.934246575343	268.460273972603	74312.8547945206	29409.6136986301
1383	1383	3924.38927919303	14.2065688491701	3.97135711308283	276.23765603489	469.898630136986	253.446575342466	2210.95616438356	906.356164383562	231285.443835616	120149.038356164
1384	1384	10527.833715376	13.2423972831635	3.50929764915627	795.009656503906	0	0	0	0	0	0
1385	1385	6482.07699621445	40.5570032279383	4.77221063607925	159.826330357396	38.7013698630137	18.1753424657534	699.531506849315	263.715068493151	32619.098630137	13090.6191780822
1386	1386	7630.48882173105	12.0639694210277	4.72673076669436	632.50233446638	22.2191780821918	10.186301369863	306.594520547945	123.432876712329	15004.6356164384	6375.04109589041
1387	1387	1862.73028141569	17.2860019436513	3.49112921647758	107.759462684767	24.8438356164384	11.1506849315068	362.687671232877	159.479452054795	18179.2191780822	9099.24109589041
1388	1388	3185.37171132889	23.596802972055	3.71439868605146	134.991664553085	320.542465753425	161.591780821918	1625.64383561644	677.386301369863	94673.8931506849	44086.8520547945
1389	1389	6780.96001493743	48.7836144845573	4.81337247618477	139.000770783067	113.443835616438	48.6027397260274	1724.0904109589	651.282191780822	82313.0328767123	32802.6438356164
1390	1390	4729.366040339	16.7555806429285	5.22476983002833	282.256171309406	67.7287671232877	27.0739726027397	1419.75342465753	487.775342465753	100837.435616438	39789.1479452055
1391	1391	4821.78173283465	13.6776281510395	3.58415680059663	352.530546933182	428.947945205479	238.254794520548	2167.2904109589	988.81095890411	158524.435616438	84012.4904109589
1392	1392	10175.1143081219	5.96800374199729	3.59629872495446	1704.9443579465	38.8328767123288	20.6246575342466	702.153424657534	277.052054794521	34323.1589041096	14834.6438356164
1393	1393	6787.34201681999	19.6775048520477	3.95339483128206	344.928997240912	11.6575342465753	6.21369863013699	103.153424657534	43.9452054794521	6119.98630136986	2943.23561643836
1394	1394	3678.39376535105	6.13497029424145	3.79058410115935	599.578089042053	27.9506849315068	10.7013698630137	840	339.506849315069	46759.4931506849	22332.9890410959
1395	1395	9306.25647037311	14.5056045281078	3.54411953315378	641.562814727245	17.4	7.23835616438356	276.709589041096	113.383561643836	16350.6547945205	7231.69863013699
1396	1396	6993.07427449674	12.2993424177368	4.16897101640112	568.573020978103	14.9945205479452	7.68767123287671	173.630136986301	63.6054794520548	13204.1780821918	4858.40273972603
1397	1397	10223.9135966904	73.6842286206702	5.47858472998138	138.753079024869	480.290410958904	234.41095890411	4075.3698630137	1486.38630136986	260297.684931507	107536.202739726
1398	1398	4576.57734925852	3.00893885741065	3.6484255346882	1520.99380085008	54.9780821917808	21.1397260273973	331.780821917808	119.958904109589	26542.2904109589	10886.298630137
1399	1399	17129.8382893495	196.249540116051	5.35266577489012	87.2860047428386	511.013698630137	238.876712328767	6989.44657534247	2048.65479452055	436787.309589041	153550.947945205
1400	1400	2320.80014232158	6.93844761282538	3.60204181800334	334.484062116674	0	0	0	0	0	0
1401	1401	3358.6740058435	4.42055915544916	4.26686651732771	759.784879635264	69.4602739726027	30.9123287671233	504.575342465753	169.602739726027	41945.0904109589	15741.0657534247
1402	1402	8776.5160611333	36.2468838426287	3.61120917917034	242.131602243047	87.3643835616438	41.0219178082192	1720.5095890411	675.512328767123	93152.7917808219	41055.7835616438
1403	1403	10227.839436114	70.7148146038731	3.76341338783853	144.635031476895	2725.37534246575	1464.31506849315	8771.96438356164	3463.48767123288	596261.887671233	275762.079452055
1404	1404	6658.87685422598	37.0361413224906	5.51102037028444	179.794023255395	30.3506849315068	14.6575342465753	366.243835616438	140.753424657534	18800.5342465753	7424.62739726027
1405	1405	6454.15845098419	20.458013492005	3.67429435221142	315.483145687947	4.84383561643836	2.21917808219178	150.216438356164	50.4356164383562	6952.93698630137	2519.29589041096
1406	1406	12954.312824501	329.471614686247	6.65522356431447	39.3184488346205	1405.14246575342	774.602739726027	4384.47671232877	1672.63561643836	308687.980821918	137787.638356164
1407	1407	5774.52199299462	107.255879377255	6.08359133126935	53.8387454983583	790.449315068493	411.87397260274	2522.50136986301	785.657534246575	165512.268493151	61749.6465753425
1408	1408	18526.574025931	366.804931919729	5.85055198550008	50.5079741675482	2785.10684931507	1588.29589041096	7045.96712328767	2365.15616438356	517381.857534247	211165.115068493
1409	1409	4365.44298354812	14.5438482384066	4.3402224435591	300.15735257881	765.917808219178	387.049315068493	3200.52054794521	1035.73424657534	236862.046575342	88889.9671232877
1410	1410	1953.87110879518	2.38839913733292	3.58931205780521	818.067247745295	1239.8602739726	701.950684931507	3516.43287671233	1547.84109589041	310724.660273973	153064.063013699
1411	1411	21559.5458398332	98.9683073535248	5.2835986529925	217.842927865992	1201.42465753425	587.953424657534	8458.64109589041	2890.80273972603	562843.8	227077.506849315
1412	1412	3869.8902761581	4.88025656463444	4.97612508812357	792.968612388513	0	0	0	0	0	0
1413	1413	3611.8391592406	35.6646960457312	3.61711455711618	101.272113874441	164.912328767123	85.5671232876712	1181.58356164384	475.454794520548	63724.8	28029.701369863
1414	1414	8937.25949478678	26.53522353173	4.33788994907797	336.807394296109	101.942465753425	38.0684931506849	1123.20547945205	440.035616438356	60521.2438356164	24917.0301369863
1415	1415	8993.92390367236	56.4075200449355	4.96200679383329	159.445476356833	206.167123287671	85.0356164383562	1621.15342465753	580.446575342466	85184.4575342466	31665.2246575342
1416	1416	2037.46498264659	8.59229221256413	3.72098415115233	237.12705902475	0.515068493150685	0.391780821917808	2.08219178082192	1.31780821917808	137.591780821918	92.7506849315069
1417	1417	5532.17100622825	16.7869568409432	3.58064757720249	329.551750126345	87.5835616438356	42.1260273972603	1205.31780821918	490.797260273973	74377.8191780822	34786.6876712329
1418	1418	8961.9313660804	68.8082492972923	3.8136747823893	130.245013608173	2378.63287671233	1305.55616438356	6704.18082191781	2790.6602739726	453099.542465753	211951.638356164
1419	1419	6890.27832984386	24.3250320397569	3.95761344636414	283.258756600295	19.1780821917808	9.73972602739726	210.427397260274	85.5013698630137	10689.7780821918	4657.38082191781
1420	1420	5724.51540187184	18.3670189117673	4.192387709378	311.673627025249	0	0	0	0	0	0
1421	1421	1487.35959626007	12.2106136821907	3.81087103308575	121.808750565043	747.104109589041	445.424657534247	1710.18082191781	700.506849315069	121774.934246575	57544.0767123288
1422	1422	3352.28143107752	4.97248743124096	3.649029960857	674.165893314467	1185.65205479452	665.227397260274	4907.28767123288	2221.30410958904	335657.879452055	170153.104109589
1423	1423	6850.53212162547	50.8494073529824	5.18584508784954	134.721965864243	66.3506849315068	28.3123287671233	614.183561643836	236.821917808219	31045.0356164384	12545.2246575342
1424	1424	3619.47056340908	11.2742566222393	3.89272417002792	321.038511423397	21.3534246575342	7.53698630136986	488.465753424658	183.646575342466	24166.9315068493	10032.5150684932
1425	1425	5397.50139072458	12.2946881091489	5.13438960446825	439.010842959744	316.452054794521	123.605479452055	1490.39726027397	549.372602739726	92412.1424657534	38156.898630137
1426	1426	8377.72895307071	7.15614768697588	3.51426799881628	1170.70375284709	350.904109589041	199.323287671233	1893.59726027397	685.317808219178	184991.345205479	83380.7260273973
1427	1427	10485.4184567352	8.73780441929392	3.76133552604303	1200.00608317375	74.8301369863014	29.1178082191781	1788.21095890411	660	113004.054794521	49967.5342465753
1428	1428	5265.06098720871	50.4945200547625	3.71232660781841	104.269948134939	2402.35068493151	1234.26849315068	7686.86301369863	2869.23835616438	558752.17260274	246714.446575342
1429	1429	8297.46993741633	40.8841219710623	4.26684724616269	202.950914374271	44.3068493150685	15.6876712328767	321.66301369863	95.013698630137	17792.1342465753	5555.01917808219
1430	1430	4843.87881552937	16.5651727722795	3.94750596523122	292.413419534943	272.893150684932	142.391780821918	1873.98904109589	620.627397260274	126855.906849315	48552.2657534247
1431	1431	6683.40437188331	29.3817690371662	5.37430863338339	227.467732233182	182.301369863014	99.7178082191781	866.405479452055	355.06301369863	53692.8328767123	24294.1123287671
1432	1432	6131.96206528855	25.0985590884686	4.8442054958184	244.315302869552	240.068493150685	99.4657534246575	1230.03561643836	494.101369863014	74760.6712328767	33050.4739726027
1433	1433	25637.0987893685	23.4817114949713	3.51785956811082	1091.79004242765	28.2767123287671	12.9561643835616	829.517808219178	299.386301369863	46476.2301369863	17632.3616438356
1434	1434	5877.84860657631	21.6312605183323	4.21204693771255	271.72936138395	61.4356164383562	27.4904109589041	808.002739726027	298.317808219178	48271.6273972603	19143.6767123288
1435	1435	681.524905507235	1.56738757131756	3.82520786092215	434.815815806386	871.235616438356	493.627397260274	2692.17260273973	1211.45753424658	191738.002739726	94640.7643835616
1436	1436	7030.72938303501	83.7016025157773	3.87081292850147	83.9975480960445	2039.76712328767	1066.54520547945	9861.53424657534	3618.55342465753	757150.616438356	353300.309589041
1437	1437	3427.86203593512	8.65542817760928	4.07498424700693	396.036101923028	75.3150684931507	36.0164383561644	863.249315068493	356.852054794521	56899.2410958904	26516.4712328767
1438	1438	6401.31880012213	24.3949055583821	3.66573650216342	262.403918096852	109.468493150685	60.4931506849315	667.265753424658	292.153424657534	41004.5753424658	18909.504109589
1439	1439	5138.20153466823	14.7104744889179	4.11836569771588	349.288633656181	0	0	0	0	0	0
1440	1440	6822.25045680334	31.3374403464042	4.96833965008997	217.702862179877	104.008219178082	51.4986301369863	993.131506849315	383.430136986301	67903.602739726	30389.1835616438
1441	1441	4578.70432506814	28.0800472143663	4.7927209528191	163.058996664563	88.8986301369863	45.3780821917808	730.512328767123	309.783561643836	53523.1452054794	25677.2821917808
1442	1442	2645.88402703678	13.3626086525384	4.17609719186144	198.006549157911	232.487671232877	93.841095890411	4214.10684931507	1414.54520547945	252480.717808219	93517.5917808219
1443	1443	917.730464102458	17.8515472866594	3.79961618423157	51.4090151047177	169.975342465753	95.9123287671233	543.720547945205	223.854794520548	34483.8136986301	15732.0273972603
1444	1444	11433.731006401	57.2697059563229	4.32956771853766	199.647105140036	19.0191780821918	5.92602739726027	413.690410958904	144.742465753425	22574.6547945205	8153.42739726027
1445	1445	1190.30773857821	22.3120875615381	3.81645862228386	53.3481116589949	785.057534246575	404.175342465753	2019.52602739726	712.649315068493	123198.843835616	49501.1726027397
1446	1446	4336.44691492163	16.5683012901416	3.92757394947315	261.731534149604	160.616438356164	79.9945205479452	960.586301369863	354.443835616438	56747.5095890411	22393.4794520548
1447	1447	3591.06009934215	23.5953550454701	4.5233930913861	152.193518276029	143.452054794521	67.7150684931507	515.621917808219	201.556164383562	40171.6109589041	18573.2410958904
1448	1448	6564.28972212635	3.37788271032821	5.21577390535313	1943.31487652173	131.224657534247	62.3095890410959	1117.2904109589	486.939726027397	77647.6465753425	34927.4191780822
1449	1449	4349.77374023231	22.1488342758446	4.07079383886256	196.388382614617	26.9013698630137	10.0520547945205	406.356164383562	155.890410958904	19932.1534246575	7897.67123287671
1450	1450	6364.4380481566	31.4252724884129	4.88184698958805	202.526105398236	84.5013698630137	37.9369863013699	893.252054794521	329.030136986301	56824.8684931507	23373.0219178082
1451	1451	34166.5689272279	68.5742888463025	4.42510283936992	498.241680694735	608.120547945205	317.986301369863	4510.68219178082	1502.03835616438	297324.290410959	114915.589041096
1452	1452	1370.61318408481	23.7399790676299	3.79900284900285	57.7343889049034	1563.23835616438	801.871232876712	8213.17534246575	3331.51232876712	586074.794520548	275423.01369863
1453	1453	4000.48593693694	5.08031250399306	3.48773205380715	787.44879056015	53.5671232876712	24.427397260274	543.202739726027	163.317808219178	35387.9342465753	11854.2630136986
1454	1454	7038.10018502343	31.8072861980239	4.2464356919836	221.273205805929	256.964383561644	141.172602739726	2185.07397260274	927.035616438356	134288.068493151	62066.6328767123
1455	1455	20068.8289779045	5.02028984846658	3.68131372110551	3997.54388365334	24.0739726027397	9.82739726027397	596.591780821918	218.482191780822	43225.0520547945	17169.7178082192
1456	1456	5246.07540684248	29.2314044734932	4.31477704644479	179.467100583538	236.706849315068	122.980821917808	1823.10136986301	665.704109589041	115866.871232877	48149.304109589
1457	1457	1682.40828649466	5.07552570136725	3.675264763511	331.474685674718	256.013698630137	138.824657534247	1587.46575342466	688.578082191781	117058.857534247	59489.3890410959
1458	1458	4166.86797447093	38.0647760547042	3.8397325118341	109.467817923914	371.391780821918	169.213698630137	1167.02191780822	457.254794520548	77057.495890411	33846.6520547945
1459	1459	13462.5850688757	11.4312051453873	3.74131203425883	1177.70479119677	4.74246575342466	1.69315068493151	143.558904109589	47.6246575342466	7561.54246575342	2691.86849315069
1460	1460	3427.1534658511	15.0979888515983	5.13041561018631	226.994038711871	26.9753424657534	11.2082191780822	368.567123287671	158.449315068493	19606.4465753425	9047.9205479452
1461	1461	20163.5977454089	429.707584759644	6.52009916769966	46.9239977616113	2754.78630136986	1573.23561643836	5409.95890410959	2162.49315068493	426043.926027397	199212.939726027
1462	1462	4132.16104116282	40.264528135986	3.91017628205128	102.625343756847	2345.81917808219	1278.05479452055	9452.87945205479	3769.2602739726	695933.61369863	331960.090410959
1463	1463	11325.6832427671	5.9158354669714	3.56676660267886	1914.46893781941	56.4054794520548	23.227397260274	1530.17534246575	511.964383561644	89184.3178082192	31863.2164383562
1464	1464	1694.23236897436	2176.62372120451	25.0995943637916	0.778376323141784	1806.80547945205	1032.25205479452	4294.06849315068	1672.35616438356	313606.98630137	143011.164383562
1465	1465	22375.7650240179	31.8114988414114	3.49573180013817	703.386066012385	281.906849315068	170.4	1462.71232876712	571.942465753425	111120.942465753	50218.0520547945
1466	1466	6936.07376534732	479.930128145403	9.37341772151899	14.4522574403704	2570.23287671233	1397.93698630137	5317.44931506849	1524.43287671233	413493.736986301	155248.424657534
1467	1467	5877.68029556205	672.577434972531	7.25426944971537	8.73903879306047	4157.8602739726	2397.57808219178	9329.99726027397	3722.61095890411	699646.98630137	319630.764383562
1468	1468	1065.38394144872	2176.62372120451	23.2345343303875	0.48946629179395	1561.13424657534	903.468493150685	2922.43835616438	1208.06301369863	219208.106849315	103691.257534247
1469	1469	961.87925527703	2176.62372120451	29.593156608385	0.441913430376813	1508.64931506849	649.567123287671	6061.32876712329	1125.36712328767	435360.671232877	110301.6
1470	1470	21535.6158693867	929.374333048678	5.85698886094143	23.1721655134828	1334.58630136986	758.523287671233	2824.11506849315	972.501369863014	226629.895890411	96264.9808219178
1471	1471	754.53937805756	2176.62372120264	23.6671452500598	0.346655864634544	1723.73424657534	992.939726027397	4337.52054794521	1609.76438356164	316707.446575342	139302.684931507
1472	1472	757.066668636661	2176.62372111947	27.8779555767853	0.347816970517665	3617.52876712329	1955.52054794521	9322.70410958904	2902.71232876712	649457.652054794	245689.046575342
1473	1473	10015.8812454514	377.638491174374	8.58200062715585	26.5224056327101	6028.27671232877	3208.30684931507	7282.21643835616	2548.17260273973	610863.528767123	263809.060273973
1474	1474	2450.04897012453	2176.62372120451	17.3567467652495	1.1256189787221	3011.58630136986	1727.1397260274	4499.20821917808	1802.49863013699	375024.61369863	175710.961643836
1475	1475	1628.08401027442	2176.62372120451	25.9993309545049	0.74798597222558	378.032876712329	203.027397260274	951.884931506849	316.832876712329	76462.3643835616	29985.0876712329
1476	1476	1139.23759439512	2176.62372126227	23.4109653973772	0.523396663955521	3601.69589041096	2094.47945205479	6259.08767123288	2571.36712328767	487117.010958904	235444.284931507
1477	1477	16576.2929080984	801.332687024651	6.12695861791884	20.6859063364134	3052.63287671233	1721.61369863014	10554.6301369863	4122.24657534247	755180.917808219	337981.290410959
1478	1478	2448.92771719825	2171.89515823501	14.4638218923933	1.12755337563732	2469.08219178082	1409.81369863014	8908.93424657534	3188.11232876712	631016.079452055	264569.95890411
1479	1479	10225.092465946	205.044450181048	5.44481438321958	49.8676870157546	968.468493150685	529.728767123288	3674.33698630137	1318.41917808219	263601.734246575	110208.254794521
1480	1480	3098.359427407	22.8329842048188	3.82075933864054	135.696648305529	87.558904109589	34.4054794520548	856.895890410959	309.997260273973	50121.0191780822	18971.9753424658
1481	1481	2935.07393176053	12.2143631713814	4.06640165917732	240.296926706543	23.2602739726027	7.97534246575342	320.816438356164	125.819178082192	16717.7260273973	7106.29863013699
1482	1482	2749.13701299065	11.9568015586538	3.54223891273248	229.922442009664	228.591780821918	124.287671232877	1387.63287671233	595.290410958904	97043.8794520548	50009.4904109589
1483	1483	5092.57245834291	12.4050902807031	5.02614272956077	410.522805002453	90.6356164383562	45.9013698630137	780.243835616438	292.104109589041	60199.4712328767	25479.3068493151
1484	1484	12449.7155608478	98.7517924066822	3.96358890701468	126.070780665702	3633.20273972603	2084.44931506849	9270.64931506849	3794.75890410959	741894.008219178	354215.547945205
1485	1485	8715.13598896631	6.83283137864619	5.08184052930255	1275.47944710046	25.8794520547945	10.6191780821918	393.339726027397	148.816438356164	23441.101369863	8924.03561643836
1486	1486	4753.98439220176	28.0341325789341	4.22863730010792	169.578437243109	58.0328767123288	29.3534246575342	869.071232876712	405.934246575342	50400.5123287671	26841.4657534247
1487	1487	4747.88368553115	33.3118734595424	3.68841290918538	142.528269726333	279.890410958904	151.627397260274	1220.5397260274	542.67397260274	92509.2438356164	47752.2821917808
1488	1488	3096.16111699232	26.7139924189827	3.94914281615379	115.90035171202	78.8547945205479	38.1671232876712	567.756164383562	221.964383561644	41847.704109589	19212.8821917808
1489	1489	2095.63727569356	28.0304898020195	4.02269187986652	74.7627776216232	43.9041095890411	18.213698630137	519.134246575342	215.835616438356	27735.1616438356	12724.5342465753
1490	1490	1708.24985408304	0.648636229704199	3.67362724763345	2633.60228099201	235.619178082192	128.087671232877	1957.02465753425	904.739726027397	178500.98630137	98075.5205479452
1491	1491	11323.3801454006	17.7579927155598	4.45387116572429	637.6497798357	108.353424657534	57.4849315068493	1144.12602739726	512.416438356164	78463.7808219178	39925.4794520548
1492	1492	3339.0125220528	16.7465306530576	4.22767615317305	199.38532889158	97.6493150684932	45.2082191780822	1087.88219178082	497.852054794521	79150.7671232877	44145.9178082192
1493	1493	12917.7839178923	12.9359839477602	3.6157170241597	998.593069538317	66.0027397260274	28.2849315068493	1126.7698630137	391.92602739726	69887.5808219178	27029.5452054795
1494	1494	5802.75427824097	55.8848049957138	3.84085868187579	103.834204640886	588.268493150685	297.619178082192	4348.52876712329	1805.0602739726	295938.849315069	141301.545205479
1495	1495	7715.99381156691	100.965867195924	3.77203188967895	76.4218049709219	171.832876712329	63.6986301369863	288.704109589041	113.043835616438	18885.104109589	7903.20547945205
1496	1496	4906.06354795036	20.3358875905568	4.14686013648583	241.251508010328	86.5506849315069	45.5506849315069	1115.32876712329	531.452054794521	75683.9260273973	39692.3068493151
1497	1497	2912.39869588526	28.0341325789341	4.45028022417934	103.887598008784	584.002739726027	310.775342465753	2954.80547945205	1065.38082191781	183524.556164384	75351.8383561644
1498	1498	8285.19143160216	131.428163190843	4.01748890629079	63.0396958342292	1692.27945205479	915.690410958904	7422.78082191781	2828.04931506849	564248.882191781	257621.136986301
1499	1499	9790.65635671765	34.1242304184736	3.58337155963303	286.912151179748	593.254794520548	320.350684931507	3624.60273972603	1704.45205479452	294214.583561644	163227.123287671
1500	1500	4173.80490231726	23.9545006941168	4.24828047382499	174.238860396799	37.9287671232877	17.6328767123288	480.13698630137	208.586301369863	31270.4630136986	14708.3479452055
1501	1501	11233.4781980345	73.757571116184	3.68747635262959	152.302713172853	1994.80547945205	1053.19452054795	3610.84657534247	1328.24657534247	294159.35890411	126580.224657534
1502	1502	6132.11371185155	136.006139512689	4.20866069797186	45.08703602516	2890.96164383562	1681.78082191781	5292.17808219178	2183.51232876712	409494.290410959	205047.161643836
1503	1503	7450.57436032072	30.5911337990316	4.33861838516094	243.55339064146	282.312328767123	121.175342465753	2164.97808219178	731.745205479452	150810.926027397	60860.0767123288
1504	1504	5519.67236449062	22.1341582708314	4.19575149231334	249.373493084871	51.1835616438356	20.8876712328767	467.671232876712	181.923287671233	32228.9178082192	14192.901369863
1505	1505	7671.1921961519	100.938054066473	4.04107065452969	75.9990101562691	3202.22191780822	1859.52328767123	6205.71506849315	2582.63835616438	550235.835616438	273533.64109589
1506	1506	9138.46434539372	58.6798848049525	3.69618579061525	155.734190272685	796.386301369863	425.917808219178	1184.27671232877	489.52602739726	106320.515068493	49922.9780821918
1507	1507	5718.41038295308	5.33857749777727	3.8443019645194	1071.14870681075	89.8219178082192	42.0876712328767	841.956164383562	350.493150684931	62982.5863013699	31028.6328767123
1508	1508	5677.58992090667	16.3427380604326	4.06995933987084	347.407509066837	26.0383561643836	12.1232876712329	928.098630136986	393.476712328767	65795.0602739726	32196.2383561644
1509	1509	6548.16980017795	22.5992297418284	3.74233721922093	289.751901944608	1026.88767123288	478.254794520548	4678.9095890411	1815.77808219178	362742.983561644	161238.071232877
1510	1510	8894.2243692287	94.7249974613821	3.83817463799912	93.8952188713939	2235.87671232877	1250.55342465753	5081.95068493151	1969.03835616438	390975.652054795	173901.032876712
1511	1511	13379.7404040035	2.28978916198079	3.55155298356656	5843.21937851661	1124.04383561644	569.635616438356	6249.84109589041	2669.71780821918	559787.350684932	280381.268493151
1512	1512	4491.87102879746	51.8374282502996	3.84455859969559	86.6530455004103	396.246575342466	207.035616438356	1446.78356164384	580.854794520548	113618.326027397	52414.1479452055
1513	1513	3407.05370653964	10.2644007281356	4.51875704798897	331.929140022819	2788.23835616438	1421.51232876712	1240.71506849315	343.2	134677.17260274	42889.4876712329
1514	1514	12153.2757840395	11.7179727541219	3.60740970614213	1037.14832241477	2298.4	1172	9694.81369863014	4096.91506849315	872411.575342466	410414.02739726
1515	1515	7244.58202849572	122.93184303312	4.07629960871996	58.9316962127049	19.7835616438356	10.9178082191781	76.6986301369863	29.2684931506849	5384.3397260274	2250.44657534247
1516	1516	3164.09491781962	14.7480468734757	3.81493007530352	214.543318512923	705.676712328767	386.709589041096	2522.14794520548	1110.84931506849	184836.605479452	91003.2273972603
1517	1517	4663.22599635066	277.928355647322	5.77598039215686	16.778518282129	951.81095890411	519.602739726027	4496.27397260274	1919.28493150685	438582.216438356	231039.315068493
1518	1518	5488.82962509297	137.305291665145	4.21188363936456	39.9753684546908	2458.12602739726	1249.81917808219	9441.03561643836	2514.23561643836	747747.405479452	284184.487671233
1519	1519	9576.18269284771	284.537975727873	4.80303772660461	33.6552007455279	2608.36164383562	1282.44383561644	12285.1342465753	3925.98630136986	965252.978082192	402411.62739726
1520	1520	9359.55711612576	7.44948621987394	3.58685603225256	1256.40303772307	873.756164383562	471.972602739726	4263.40547945205	1786.02739726027	346158.21369863	163550.397260274
1521	1521	3731.64044552083	6.24530157996175	3.85802186202203	597.51164899609	15.2191780821918	7.6	260.331506849315	104.194520547945	16268.6136986301	7790.97534246575
1522	1522	3897.29683253365	9.71843449615757	4.07256310961088	401.021052729691	94.3260273972603	50.4821917808219	1420.31506849315	627.561643835616	116622.035616438	61664.1561643836
1523	1523	2557.26353734581	21.1367168414099	3.91688240904755	120.986790736381	2177.13150684931	1243.04657534247	7733.30410958904	3123.63287671233	584394.698630137	269046.060273973
1524	1524	2351.57851713518	2.64220940996635	4.77414046209805	890.00459549689	86.9698630136986	41.7397260273973	561.942465753425	230.597260273973	50350.6904109589	23294.704109589
1525	1525	11245.8804593006	52.0579696937044	3.99061820678082	216.026105617803	1299.22739726027	677.449315068493	3523.02465753425	1393.62465753425	319005.301369863	149741.284931507
1526	1526	1075.80558967202	69.5285064567604	5.6302610548748	15.4728706899674	2499.14794520548	1337.0904109589	6096.04383561644	2283.22739726027	537348.076712329	249626.065753425
1527	1527	4553.98151253862	55.032081002958	3.98805494724268	82.7513957230482	1924.72054794521	996.498630136986	4440.77260273973	1626.44109589041	402190.865753425	184793.660273973
1528	1528	1998.13716020528	10.0863011011125	3.67732533932884	198.104056202019	310.906849315068	164.334246575342	1219.15890410959	451.739726027397	100349.934246575	48497.1123287671
1529	1529	12716.8400470839	141.756130855804	4.0107556536128	89.7092772658958	2365.73698630137	1286.76438356164	9933.78356164384	3833.35342465753	745578.61369863	348121.364383562
1530	1530	4598.20819987285	5.13969206793203	3.93796353092065	894.646632346392	51.6767123287671	25.6767123287671	662.468493150685	264.397260273973	63931.8657534247	29267.4383561644
1531	1531	5942.53904247016	5.48124490767497	3.80636696096583	1084.15864325808	153.090410958904	72.4767123287671	1633.94520547945	530.980821917808	131929.463013699	50349.7863013699
1532	1532	1101.98681447876	9.49480957535465	3.72649086644395	116.062023754447	596.72602739726	308.895890410959	4746.70684931507	1949.71232876712	342674.780821918	163087.04109589
1533	1533	22336.2039523289	31.059563639699	3.62822308451771	719.140945167038	1412.75068493151	728.252054794521	10449.8931506849	4191.94520547945	722588.164383562	328507.712328767
1534	1534	7162.58885305676	7.0086206748305	3.63644853041805	1021.96839939978	1699.24657534247	913.358904109589	7397.88219178082	3169.45205479452	655271.208219178	322237.326027397
1535	1535	2412.29880854788	2.92953175097963	4.72462243442548	823.44176940264	58.841095890411	26.4657534246575	419.345205479452	156.920547945205	41735.7780821918	19448.0547945205
1536	1536	2926.18135543319	1.16161568661171	5.58008359775041	2519.06150128578	6.21643835616438	1.82739726027397	25.1041095890411	8.98904109589041	2006.71780821918	747.391780821918
1537	1537	2558.47190266876	2.62636002212499	5.11336908457992	974.151251586103	19.9424657534247	6.58082191780822	98.3287671232877	29.8465753424658	7512.17534246575	2472.61643835616
1538	1538	6836.25468100357	81.5479210861235	3.94971462310569	83.8311337671471	1910.66849315068	888.504109589041	9047.26575342466	3648.84657534247	709459.528767123	329214.909589041
1539	1539	9748.55251882686	147.526230361406	3.83668373080285	66.080130258498	1482.32602739726	715.441095890411	5111.37260273973	2236.37260273973	450794.473972603	223014.742465753
1540	1540	2053.38427539185	3.46763628973135	5.70157916238185	592.156761501342	26.241095890411	12.8438356164384	64.7095890410959	21.5890410958904	7736.84109589041	3310.64383561644
1541	1541	13050.9443714705	79.6635195934955	3.63636821685897	163.825857030501	934.142465753425	453.868493150685	10789.402739726	4123.75068493151	737240.605479452	334879.682191781
1542	1542	834.111709043976	0.0803472726686603	3.60366040145725	10381.3319524077	278.583561643836	140.915068493151	3179.17260273973	1399.93698630137	238720.120547945	115468.304109589
1543	1543	7503.67084404304	48.3301328002374	3.70196140966353	155.258643195911	372.78904109589	194.884931506849	3948.02739726027	1634.79452054795	283193.457534247	140948.791780822
1544	1544	8469.43707556152	13.4825295355003	3.66614077989009	628.178640607534	614.320547945205	295.317808219178	3233.87671232877	1283.32054794521	247276.019178082	116821.95890411
1545	1545	2813.38570065796	36.8074049642494	3.76582415208468	76.4353179310133	396.783561643836	185.46301369863	3325.31232876712	1268.96164383562	242592.58630137	106487.487671233
1546	1546	7208.18101317688	102.622906122806	3.9529854254819	70.2394941393595	164.523287671233	85.2082191780822	1485.04109589041	642.060273972603	101047.416438356	48835.0767123288
1547	1547	19587.1781892639	13.8149489596686	3.57671880556641	1417.82486829642	48.4109589041096	25.1972602739726	780.904109589041	319.909589041096	68397.3780821918	31902.2136986301
1548	1548	4071.15803033403	5.63232611971573	3.72868830826075	722.820011448397	15.5287671232877	7.03013698630137	223.78904109589	65.7424657534247	14818.5342465753	4966.21369863014
1549	1549	24132.9370406496	10.7617198652972	3.78256888862636	2242.47957972498	40.3643835616438	20.5041095890411	1388.92328767123	551.369863013699	119422.602739726	52909.9479452055
1550	1550	4048.69851142811	8.20683266835206	3.8306634999242	493.33265037084	7.86301369863014	3.34246575342466	161.912328767123	65.9397260273973	11137.5397260274	4854.89863013699
1551	1551	5536.42549149188	19.0384269122055	3.68362272301003	290.802675926049	474.230136986301	232.819178082192	7693.32328767123	2824.86849315069	529579.304109589	234873.21369863
1552	1552	5210.06154667122	3.96232668316185	3.70588641355507	1314.89954344545	562.479452054794	311.616438356164	5142.53150684932	2159.31506849315	489988.082191781	242511.320547945
1553	1553	5324.98666908912	62.0714314658741	3.78036573628489	85.7880436029047	1.63561643835616	0.832876712328767	7.43287671232877	1.97260273972603	615.323287671233	350.002739726027
1554	1554	7811.2978709204	34.2255277817344	3.68480856915394	228.230165528351	4265.53424657534	2404.95068493151	13716.3945205479	5761.07123287671	1439465.90958904	748691.580821918
1555	1555	3674.53894057976	6.33272873669447	3.74735516012197	580.245750822699	87.8575342465753	37.8575342465753	1060.31506849315	410.071232876712	87093.095890411	40629.7315068493
1556	1556	2417.56300084969	16.5113757413136	6.14077282571526	146.418023472183	0	0	0	0	0	0
1557	1557	5520.77298189356	5.80262026212321	4.08971511516063	951.427584867234	0	0	0	0	0	0
1558	1558	2463.56022529371	6.48366670009864	3.70403949926813	379.964044921715	65.1534246575342	34.1369863013699	914.915068493151	417.172602739726	60261.9863013699	30965.1369863014
1559	1559	1911.32339622411	13.9433862946768	7.41392543859649	137.07741834233	65.5369863013699	34.1534246575342	162.791780821918	68.8657534246575	13236.6054794521	6279.96438356164
1560	1560	4771.23711489237	4.38135705100842	3.71770276648548	1088.98614272813	34.6684931506849	15.8438356164384	775.646575342466	292.816438356164	61954.9643835616	26900.3945205479
1561	1561	2612.99156811003	4.06575272240417	5.10726939999221	642.683347098618	0	0	0	0	0	0
1562	1562	1659.23146068976	4.39201303458102	3.58981056698202	377.783819771393	63.972602739726	35.5479452054795	394.016438356164	168.78904109589	28936.7945205479	14431.9753424658
1563	1563	3920.17361236598	35.3357936566457	6.25368753762794	110.940584792234	894.638356164384	418.304109589041	1922.1095890411	739.057534246575	212989.912328767	97128.8328767123
1564	1564	628.56380625867	0.785337443677618	6.595078672512	800.374172044056	0	0	0	0	0	0
1565	1565	5952.40824280357	21.0423423308357	3.75075881391548	282.877644951191	514.808219178082	285.035616438356	5890.40273972603	2654.18082191781	499479.104109589	267023.652054795
1566	1566	633.6001606511	9.06787260902844	6.27362886844306	69.8730769574614	6.7013698630137	3.4027397260274	39.0547945205479	16.2657534246575	3345.98630136986	1718.14246575342
1567	1567	2571.3453108925	2.67262670611649	5.09018331067566	962.104174521566	20.2602739726027	7.43013698630137	82.5095890410959	30.7068493150685	6521.11780821918	2623.11780821918
1568	1568	4363.73602303956	54.8812483467839	3.67515327860335	79.512331706924	138.528767123288	71.613698630137	1545.08219178082	629.320547945205	129500.243835616	64046.0931506849
1569	1569	2604.4981822565	54.5326034770896	3.69117647058824	47.7603858277316	212.38904109589	112.791780821918	1958.75616438356	821.383561643836	175232.797260274	89928.5260273973
1570	1570	18154.2199558474	37.0772233784874	3.54688687370181	489.63267207276	121.320547945205	60.4520547945205	2495.10410958904	1067.34246575342	197862.654794521	96126.7287671233
1571	1571	1113.25984045409	9.53566092252508	6.37606409614422	116.747003642333	0	0	0	0	0	0
1572	1572	3795.04745118282	22.0905462861053	3.93487810765146	171.795092888665	961.460273972603	535.506849315069	4700.38904109589	1613.84931506849	369903.564383562	156822.731506849
1573	1573	4796.96680960623	24.8738822409133	4.02749214817364	192.851552610313	649.038356164384	379.775342465753	3058.62465753425	1110.60273972603	246759.435616438	111361.745205479
1574	1574	4195.46864139253	13.1963517272916	3.86242795576094	317.926403304015	1913.07123287671	1072.97260273973	10887.704109589	4913.26849315068	1072280.14520548	567148.210958904
1575	1575	5008.90810228583	7.32849437639549	3.69154996295442	683.483925213769	139.517808219178	75.1342465753425	1334.16712328767	569.430136986301	108932.243835616	52451.3890410959
1576	1576	3023.5897372249	4.51891514857763	4.79903841363161	669.096373313538	38.4849315068493	16.6027397260274	143.564383561644	37.6027397260274	14260.3369863014	4644.88493150685
1577	1577	4476.15285533987	5.24830914036924	3.76662573578139	852.875228120605	113.183561643836	51.5698630136986	1429.81917808219	560.947945205479	127725.936986301	59582.7753424658
1578	1578	8334.85721224409	57.9542535090484	3.79289736811861	143.817868535616	57.3479452054795	27.7671232876712	1316.83561643836	494.334246575342	94378.9150684932	42282.2904109589
1579	1579	3793.21081305171	8.20682965059997	5.86666064818994	462.201723996355	39.7041095890411	17.8301369863014	167.78904109589	77.6712328767123	12730.5890410959	6798.1095890411
1580	1580	1730.59994716739	5.80703291748312	6.21221198801758	298.017933040659	171.605479452055	83.3616438356164	821.320547945205	387.145205479452	61691.5506849315	32015.2219178082
1581	1581	3232.05412233431	2.96767980009984	3.73535898249271	1089.08451721293	1542.75342465753	838.898630136986	10125.2657534247	4398.85479452055	1047710.81643836	552178.654794521
1582	1582	2045.43931917308	8.28515992997131	3.70162645339069	246.879883606563	107.734246575342	57.1013698630137	1070.43287671233	496.586301369863	66739.1753424658	34186.7369863014
1583	1583	2630.67018764938	3.25495619223469	4.36764630138962	808.204483343075	20.0657534246575	3.9041095890411	167.383561643836	64.6328767123288	13085.4876712329	5435.79452054795
1584	1584	3674.61249012118	2.3156813894487	3.61315904049095	1586.83854647034	2973.90684931507	1688.85205479452	10520.9945205479	4614.3397260274	1054259.73424658	576027.794520548
1585	1585	7020.12660720885	53.9929831097212	3.75179650238474	130.019239591615	1551.84109589041	913.035616438356	5364.57808219178	2259.5095890411	511919.435616438	276329.150684931
1586	1586	2302.09847960772	6.16539689561381	3.61635471480273	373.390151288634	36.5972602739726	17.2164383561644	648.293150684932	295.057534246575	44863.4438356164	23250.7534246575
1587	1587	1621.38008966367	4.54454724872026	5.62089092267464	356.774833867169	22.3123287671233	10.8054794520548	178.065753424658	83.3123287671233	13457.0438356164	7059.2
1588	1588	11399.6214217069	54.4982726990282	3.78970669618152	209.173995011959	136.61095890411	60.9534246575342	769.772602739726	284.761643835616	69213.1808219178	29496.901369863
1589	1589	4661.59397922234	5.31014604391083	4.70913354281971	877.86549384415	35.8630136986301	10.1287671232877	117.775342465753	29.4219178082192	9321.75890410959	2353.86301369863
1590	1590	4020.86638051742	5.98325760289152	4.37325705228224	672.019599920662	10.6794520547945	5.15068493150685	277.361643835616	115.372602739726	21806.4191780822	9737.44931506849
1591	1591	2686.73619578691	0.3719616634488	3.6266106763523	7223.1535123155	773.994520547945	416.117808219178	4347.29589041096	2008.53424657534	453893.608219178	262231.254794521
1592	1592	8780.26114187256	19.1772703016934	3.74462550131878	457.847285027696	32.0876712328767	11.1287671232877	384.531506849315	142.945205479452	29657.0657534247	13179.4465753425
1593	1593	5991.6078676688	330.442665133211	9.35779398359161	18.132064953699	2212.80273972603	1170.80547945205	7007.66575342466	2453.77534246575	640260.167123288	293357.383561644
1594	1594	352.431275782372	398.083961368495	10.2417840375587	0.885318952742577	1260.43561643836	687.249315068493	5042.15616438356	1846.33424657534	399172.126027397	179901.257534247
1595	1595	6000.20746349762	145.131619536572	4.4324	41.3432130273006	498.838356164384	287.243835616438	1297.19452054795	538.369863013699	118884.402739726	60323.9616438356
1596	1596	602.545099772448	11.7658032171748	4.48812792763689	51.2115568015704	2770.35890410959	1507.94246575342	9504.35616438356	3879.40821917808	856921.106849315	431811.739726027
1597	1597	3989.90809783759	8.32969995779896	3.72579947019409	478.997817214521	77.627397260274	40.9534246575342	1146.52602739726	509.131506849315	114873.794520548	59033.2410958904
1598	1598	984.174322708826	4.46196384558472	5.54886819592702	220.569766311017	107.972602739726	49.6328767123288	598.621917808219	255.556164383562	55272.0630136986	26726.8164383562
1599	1599	2719.01039220904	9.072811051827	3.78258464262005	299.687756823891	95.3397260273973	47.2739726027397	1243.72602739726	522.268493150685	90063.4219178082	44945.7397260274
1600	1600	5224.29328969413	17.7079059033188	3.9595072398698	295.026036292354	286.761643835616	145.041095890411	2159.72602739726	829.457534246575	186550.890410959	93130.8410958904
1601	1601	803.815803149213	17.6197086451876	3.85030808263864	45.6202664491138	431.967123287671	213.843835616438	3044.45479452055	1311.09863013699	341594.832876712	176712.879452055
1602	1602	988.176353752056	14.9714978607808	3.83408464813423	66.0038402931395	632.772602739726	370.084931506849	2758.50410958904	1255.15890410959	290578.547945205	155712.057534247
1603	1603	1554.95248210351	4.70359974993665	4.88181841128808	330.587755075132	57.0219178082192	26.227397260274	337.545205479452	152.295890410959	23448.0438356164	11843.4273972603
1604	1604	3876.26634755151	5.18227178768301	4.01634408124264	747.98592323244	18.1452054794521	7.86027397260274	306.887671232877	112.802739726027	22925.3150684931	8967.24109589041
1605	1605	7185.20264566151	12.1852135043088	3.85995758843934	589.665716002494	20.7068493150685	11.5150684931507	624.153424657534	289.347945205479	46104.0547945205	25091.2054794521
1606	1606	911.157743638396	11.7492250939832	5.17522886375875	77.5504542937899	85.4575342465753	37.8438356164384	435.249315068493	183.865753424658	30003.3232876712	13885.0273972603
1607	1607	1695.47769532994	9.68882332906383	3.85303166564112	174.993148057924	120.361643835616	62.7917808219178	1572.57534246575	682.734246575342	124588.205479452	65636.5753424658
1608	1608	1911.02401214634	11.1975187990995	5.57775166470819	170.664952337478	207.178082191781	96.9068493150685	782.931506849315	304.482191780822	58144.8438356164	25285.6493150685
1609	1609	5647.06940620199	29.0317445511034	4.02081559679891	194.513608931137	0	0	0	0	0	0
1610	1610	2557.03457205306	5.70658855600625	5.08310852294926	448.08462130352	0	0	0	0	0	0
1611	1611	2092.29846151757	2.91618470171491	3.66230155995129	717.478032268383	702.084931506849	379.602739726027	3995.17808219178	1817.85205479452	500758.361643836	270255.402739726
1612	1612	7446.35196201954	7.21375692344446	4.16504174911917	1032.24325979423	2.45753424657534	0.904109589041096	22.0657534246575	7.3041095890411	2022.26849315068	704.076712328767
1613	1613	1122.34942968969	5.5277463067314	5.37325939617991	203.039243737172	181.786301369863	96.5561643835617	770.350684931507	330.147945205479	75198.698630137	37381.4931506849
1614	1614	1101.8012068617	6.59088269693321	5.58546325878594	167.170507734021	43.3150684931507	20.186301369863	268.583561643836	110.794520547945	18732.2684931507	8625.64109589041
1615	1615	5663.22919882065	14.9408476825654	5.3059565398897	379.043366155798	323.531506849315	160.057534246575	1024.84109589041	390.378082191781	78554.2246575342	36745.9671232877
1616	1616	2364.17709940526	4.27252448074819	3.67591243047087	553.344307342917	461.550684931507	261.145205479452	3697.15342465753	1637.45205479452	368456.180821918	198581.397260274
1617	1617	820.664370671404	5.5873349277884	5.34028646129362	146.879394430046	190.591780821918	88.7671232876712	1589.32328767123	650.753424657534	125914.520547945	61090.8273972603
1618	1618	2918.3559028273	8.6503110258484	3.88832375055285	337.370054568769	197.257534246575	114.827397260274	1899.38630136986	814.52602739726	138178.079452055	69586.7369863014
1619	1619	4130.88649223939	5.59814360066085	4.60891775770493	737.902916915484	4.64383561643836	1.78630136986301	139.47397260274	47.1753424657534	12697.5698630137	4492.71506849315
1620	1620	4326.06341501137	3.65117767228896	3.67452062009272	1184.84056468808	583.978082191781	322.778082191781	3503.35890410959	1545.53424657534	339129.038356164	184949.690410959
1621	1621	1842.76211653387	11.3245089541575	5.60659690161075	162.723357276992	112.802739726027	44.2958904109589	524.819178082192	155.72602739726	39408.6520547945	15102.5753424658
1622	1622	4817.15571218153	3.77966883548228	4.40116976604679	1274.49147580329	106.638356164384	42.0328767123288	1168.09589041096	385.353424657534	129508.969863014	50083.8931506849
1623	1623	4008.30197432999	56.7209102777315	3.83515066244577	70.6670953393292	306.967123287671	169.046575342466	1625.85753424658	627.950684931507	149027.142465753	72769.901369863
1624	1624	2529.52638011813	13.0074023136233	5.47183974606443	194.468220412375	182.016438356164	83.4383561643836	783.772602739726	298.635616438356	58262.5506849315	25275.9150684932
1625	1625	2651.14451437599	5.7272700470329	4.77937122781731	462.898465168315	72.9342465753425	31.7068493150685	1455.57534246575	504.427397260274	142284.736986301	57837.4356164384
1626	1626	1255.6325865886	142.977323136952	4.17293233082707	8.78204010985631	531.438356164384	282.709589041096	3616.62465753425	1279.50684931507	282025.024657534	126779.939726027
1627	1627	3406.36996555357	37.3965985837457	4.59692391700036	91.0876949925103	456.534246575342	220.465753424658	5095.14246575342	1762.25205479452	408726.8	170159.005479452
1628	1628	1902.35795601215	15.0734867076931	3.96283894688464	126.20556828708	706.479452054794	349.443835616438	6644.79726027397	2157.17260273973	565606.087671233	236881.983561644
1629	1629	3779.73734652617	7.77086320887516	4.04926494386999	486.39864644758	1.8027397260274	1.1013698630137	23.2931506849315	9.13424657534247	1927.03561643836	879.224657534247
1630	1630	4201.37558601385	0.615102119731861	3.71302734375	6830.37084613745	169.728767123288	92.7041095890411	2234.02191780822	976.202739726027	183359.728767123	97758.8794520548
1631	1631	9797.48947211227	328.997359333566	7.23646563814867	29.7798422818912	5160.43835616438	2628.9095890411	12920.4438356164	5400.54246575342	986952.252054795	481312.816438356
1632	1632	6314.61882705323	258.906329709256	6.91478439425051	24.3895884436057	1919.05479452055	1055.87671232877	6291.5095890411	2429.04657534247	536097.698630137	248485.605479452
1633	1633	1352.52872813497	964.235074560005	9.79821958456973	1.40269604769579	3369.4904109589	1758.93150684932	13314.8821917808	4582.65479452055	995215.104109589	421387.389041096
1634	1634	4795.05357222514	65.5552031353658	6.14798308764713	73.1452782218335	6583.03287671233	3575.69863013699	17544.4547945205	6343.11232876712	1354929.84383562	591005.857534247
1635	1635	4291.50206494119	6.02291206386979	5.87878646168235	712.529424210761	2717.33150684932	1452.31232876712	9804.75616438356	4226.58630136986	1429924.89863014	763158.030136986
1636	1636	12210.343844303	42.1603208616256	5.47612185491541	289.6169572423	432.282191780822	246.035616438356	2317.13424657534	984.832876712329	164901.969863014	80491.7479452055
1637	1637	1513.86653973417	0.553812552605668	4.59604579892739	2733.53598182541	31.0109589041096	16.2547945205479	357.150684931507	145.767123287671	25307.6438356164	11806.8164383562
1638	1638	2595.88716942085	5.87351787306619	4.9623071561776	441.964632699024	69.3479452054794	33.0356164383562	745.534246575342	335.758904109589	58846.6657534247	28705.1424657534
1639	1639	3616.47775132694	10.1001874227106	5.68684327019408	358.060459669805	124.471232876712	61.8082191780822	440.465753424658	193.723287671233	30649.5479452055	15317.0328767123
1640	1640	2470.56081902358	0.595304201744374	4.52158231506607	4150.08127237181	72.5643835616438	34.3616438356164	803.317808219178	331.147945205479	95251.6301369863	43802.7315068493
1641	1641	1039.35264144208	5.90899232828139	5.61601817665436	175.893381426063	116.534246575342	49.1342465753425	1528.48767123288	635.27397260274	132326.147945205	62395.7424657534
1642	1642	1907.15179180201	6.0769257661626	6.25824423633035	313.834966097721	307.523287671233	153.638356164384	797.8	321.041095890411	79621.797260274	38860.5671232877
1643	1643	2432.1483835452	5.50083844805681	5.19801010024874	442.141394718538	383.704109589041	192.153424657534	3421.61095890411	1451.91780821918	337402.876712329	164787.616438356
1644	1644	3996.9894275971	6.99707090432786	4.71559633027523	571.237519563346	143.654794520548	67.9945205479452	949.81095890411	388.342465753425	75653.7917808219	34920.9917808219
1645	1645	2469.14616811118	4.66158650226815	5.13349935378117	529.679362789855	121.443835616438	63.172602739726	461.695890410959	213.876712328767	30891.6547945205	15703.6328767123
1646	1646	3187.18531216884	2.27947494277531	4.88476480001904	1398.21028621985	0	0	0	0	0	0
1647	1647	2541.17015938627	5.0437037485438	4.75138569466735	503.830178392208	145.101369863014	56.8109589041096	735.005479452055	263.147945205479	61042.4684931507	26093.7342465753
1648	1648	3052.72372093774	6.81111512086343	5.30970045183243	448.197346068459	427.243835616438	207.397260273973	10332.0164383562	3770.70684931507	698428.920547945	290055.123287671
1649	1649	2239.43819901539	11.3346097979481	4.97918777440054	197.575235401645	858.597260273973	431.331506849315	3793.1698630137	1361.45205479452	394952.42739726	177313.21369863
1650	1650	2439.73859830774	5.76633617816312	4.46320849504521	423.100305449921	103.920547945205	49.7671232876712	1152.26849315068	486.868493150685	127371.967123288	66232.0191780822
1651	1651	3382.57221958288	7.05650668988923	5.42305153062997	479.355064515071	123.178082191781	58.9342465753425	2168.48219178082	932.032876712329	212154.030136986	102987.542465753
1652	1652	2354.02801263888	4.28316313154813	5.31401684753738	549.600363175527	54.1890410958904	26.3342465753425	337.942465753425	164.002739726027	26846.6712328767	14297.9287671233
1653	1653	1542.02178314471	5.44094528005577	5.011925795053	283.410639838102	200.076712328767	101.849315068493	765.860273972603	293.243835616438	57450.8904109589	25598.6520547945
1654	1654	1008.66241875243	5.09453427809667	5.02674472476098	197.989131820951	55.3671232876712	27.6191780821918	272.531506849315	121.819178082192	24794.9863013699	12876.7698630137
1655	1655	1390.05590418481	0.470487356643049	4.80619591839051	2954.50214454844	80.8712328767123	43.7972602739726	1527.47397260274	700.079452054795	139961.430136986	73282.2
1656	1656	1484.11307408001	5.7197420929925	5.05540005790947	259.472026876572	125.961643835616	60.8630136986301	396.27397260274	160.632876712329	48218.4191780822	23689.2465753425
1657	1657	812.297653340476	3.46469381227219	6.09390122402505	234.450054565647	5.17808219178082	2.62191780821918	52.3835616438356	20.5260273972603	3832.4301369863	1710.0904109589
1658	1658	1887.82271119313	2.58920830171484	5.22442617651134	729.111948985651	0	0	0	0	0	0
1659	1659	519.272703389056	5.06167905513292	5.42311762311762	102.589021890369	68.586301369863	35.7671232876712	288.279452054795	116.430136986301	31723.3123287671	16206.4821917808
1660	1660	1758.22197093519	5.01809463061888	5.83047741444143	350.37640785151	0	0	0	0	0	0
1661	1661	1625.98674377549	4.12557970734099	6.09972156778753	394.123216400893	0	0	0	0	0	0
1662	1662	385.377000974748	1.55781629143947	5.74786886350618	247.382828830637	8.96438356164384	4.45479452054794	54.0027397260274	22.5671232876712	5188.64657534247	2401.53150684932
1663	1663	846.162743728019	5.10155529581919	5.59778169901689	165.863681693593	12.6027397260274	6.37808219178082	73.6657534246575	30.4219178082192	8987.92602739726	4665.71780821918
1664	1664	1641.28902496993	3.21414927666215	6.82382690826272	510.644927691219	3.72328767123288	1.88493150684932	40.5671232876712	14.641095890411	4721.72054794521	1776.11780821918
1665	1665	906.983990866075	2.80893435900239	5.15914950166113	322.892554594333	13.6191780821918	6.16438356164384	144.827397260274	64.0739726027397	14944.898630137	7665.35890410959
1666	1666	508.870728901637	2.1274799119054	6.49823282929495	239.189440076022	32.8	14.6054794520548	576.441095890411	223.73698630137	48030.0383561644	20833.4739726027
