# Supplementary material for: A method to estimate population densities and electricity consumption from mobile phone data in developing countries
Source: PLoS One. 2020 Jun 30;15(6):e0235224. doi: 10.1371/journal.pone.0235224 (PMC7326166; doi:10.1371/journal.pone.0235224)
Supplement: S2 File — Equivalent to the previous file, but at Commune level. (ZIP) [file pone.0235224.s002.zip › S2_File.csv]

	Id	pop	dens	elec	area	texts	textsN	calls	callsN	length	lengthN
1	1130111	1125	6033.30043622015	15.0345744680851	0.186306552746117	6770.4602739726	3633.07123287671	2935.33698630137	934.147945205479	247052.575342466	101179.271232877
2	1130112	34839	6425.15007532799	53.2666666666667	5.41739192825271	387206.57260274	130489.635616438	424804.043835616	64446.9506849315	30574750.2465753	5944690.6739726
3	1130113	77645	31515.325147197	62.2300587741394	2.46145508876243	305143.534246575	171210.104109589	268434.764383562	98137.7835616438	19012392.7315069	8146581.69041096
4	1130114	52479	27327.5145143341	62.5712754555198	1.91859472121737	256436.397260274	134848.97260274	151547.84109589	54381.7643835616	11657368.8493151	5077001.89041096
5	1130115	21068	4467.04320589274	61.8315602836879	4.71187555146318	379222.290410959	158488.249315069	175419.41369863	47399.6739726027	14111190.460274	4916543.18356164
6	1130121	47248	46495.7138436536	63	1.01523837552801	114244.301369863	66194.7835616438	76550.7479452055	30625.3534246575	5811144.49315068	2677659.30684932
7	1130122	67181	54324.7237314218	63	1.23551761816269	198195.624657534	118351.465753425	153737.624657534	63365.6	11335556.7780822	5438653.95890411
8	1130123	38374	21638.7616591312	63	1.77177309607004	208401.569863014	117728.380821918	161560.150684932	49705.1753424658	11977611.4684932	4493915.21917808
9	1130124	67521	5694.44241096953	60.9776692254013	11.8467315648677	286563.928767123	154824.569863014	254288.312328767	68300.2849315068	20598119.4219178	7003323.55342466
10	1130125	43432	16726.9819305223	63	2.59408205515693	293677.789041096	170053.624657534	128782.035616438	45943.2904109589	11638470.2109589	4953575.62191781
11	1130126	36356	26168.6157910271	63	1.38801287683006	255947.939726027	146889.117808219	146703.473972603	53189.901369863	11567865.169863	5004594.12876712
12	1130131	71370	9813.64031718433	62.1222857142857	7.26543315686958	306948.769863014	184087.216438356	158708.167123288	61305.4082191781	13526286.1342466	6116327.50958904
13	1130132	17865	4106.67915151244	59.0767763471626	4.34583302666313	93425.7945205479	49032.4767123288	81522.4767123288	27157.8575342466	6977309.69315069	2563095
14	1130133	87136	6288.73104216073	62.5110579796772	13.842553712279	481939.805479452	290025.454794521	282925.57260274	109200.846575342	24952577.8986301	11217677.7068493
15	1130134	29372	7680.90305132524	62.7748917748918	3.82039153693843	342009.315068493	180485.449315068	161877.887671233	50011.0657534247	14321191.8191781	5383924.73424658
16	1130141	184361	29454.1010481967	63	6.25345141877438	612605.731506849	360184.794520548	420881.720547945	163681.194520548	34591624.6986301	15733069.9205479
17	1130142	40702	12732.096933338	62.8828125	3.19389950610759	155988.049315068	93633.9890410959	102193.356164384	38176.8520547945	8403905.62739726	3766661.08493151
18	1130143	157145	43502.8154529926	62.6834573554665	3.60901002350968	476508.882191781	289295.032876712	328562.539726027	138060.112328767	26601702.0547945	13242271.739726
19	1130144	50385	28593.5320578178	61.5894117647059	1.76054176510794	126136.515068493	79827.1452054794	85041.5890410959	38716.2328767123	6798564.04931507	3611660.63013699
20	1230111	156816	20427.8354093608	55.8689581095596	7.67056411699402	71743.4383561644	42583.2164383562	91099.8301369863	39036.0191780822	6639712.90410959	3320229.29863014
21	1230112	90244	39779.1464925199	62.4785388127854	2.26681958534188	93625.7890410959	56185.3095890411	86123.3397260274	37127.2383561644	6638500.84931507	3315541.20273973
22	1230113	32321	4110.67011797515	40.583949313622	7.85674090550643	37110.3589041096	23018.4054794521	34462.4520547945	13829.6109589041	2570874.22465753	1224644.23835616
23	1230114	197770	9574.8533260907	37.501002807862	20.6400578949471	200518.389041096	124085.956164384	154476.602739726	60089.0821917808	11867782.8383562	5554753.50410959
24	1230121	49852	25105.0824716644	59.4208333333333	1.98404380907088	102084.621917808	61995.8794520548	104627.854794521	42250.8136986301	7558967.4630137	3591990.3369863
25	1230122	31025	40268.6765818592	62.5351351351351	0.769807139377054	24053.6356164384	14708.6054794521	24867.8465753425	10672.4273972603	1775755.75342466	883905.126027397
26	1230123	45508	45219.3529750097	63	1.00553466315673	57040.098630137	34590.8794520548	68475.5150684931	28532.3178082192	4870399.94246575	2381765.03013699
27	1230124	31520	10415.4166716174	52.5856655290102	3.02366070125445	80030.704109589	45927.002739726	95675.701369863	26548.4	6738183.73424658	2421107.26849315
28	1230125	92699	39987.0388382484	62.8044843049327	2.31631459131714	64885.3561643836	37186.5753424658	90113.1561643836	35369.9123287671	6198730.80273973	2893636.6739726
29	1230126	28552	44433.2133691222	59.8263665594855	0.64205096108789	19648.6575342466	12020.2684931507	32108.1287671233	14588.895890411	2297428.87945205	1186359.36438356
30	1230127	36937	28619.9809022163	54.464856230032	1.28952613305225	25380.6328767123	14283.5452054795	42457.8493150685	15520.9808219178	2889027.46849315	1250058.04383562
31	1230131	52163	14639.6674224313	51.0697674418605	3.56023432545712	99670.5397260274	59758.8438356164	75993.6219178082	28034.6493150685	6027608.55342466	2698638.14520548
32	1230132	39678	35381.6384091296	60.040072859745	1.12052228524808	33892.7863013699	19272.0876712329	45701.3698630137	18087.9123287671	3382042.9369863	1598607.11780822
33	1230133	122054	25869.7242423477	61.5920070267896	4.71430348223645	110406.35890411	66050.8794520548	129923.802739726	53059.298630137	10032155.7808219	4890624.40273973
34	1230134	25586	15693.725718059	62.2101265822785	1.62900314578127	14629.3890410959	7384.47671232877	27553.1479452055	8156.27671232877	1783932.41917808	655221.893150685
35	1230135	95806	4706.49034588191	48.0044697277529	20.3409605316551	216592.950684932	130285.380821918	170333.561643836	60722.3698630137	13356238.6054795	5809348.51780822
36	1310100	49249	4463.29159615167	29.4559155990957	11.0272974865958	41471.1671232877	24531.3287671233	40486.7808219178	16116.2082191781	2863395.2630137	1342249.99452055
37	1310200	27141	1234.01944932475	10.5536253776435	21.9827863161145	24655.2767123288	13931.8438356164	29527.0273972603	11100.4273972603	2192035.07945205	1002544.57260274
38	1310300	22573	290.11467548832	10.0466574556276	77.7633227695403	14883.895890411	7529.48493150685	29257.4767123288	9281.74794520548	1990805.70684931	752847.136986301
39	1310400	42838	3591.89165660033	30.7816171389081	11.9180895322727	43418.7287671233	26319.4383561644	31842.0328767123	11878.6547945205	2551421.05753425	1145207.30136986
40	1310500	10625	1073.59665898259	8.03772003352892	9.89058808840734	6381.78356164384	3431.26849315069	9435.21095890411	2799.01095890411	713484.202739726	261631.542465753
41	1310600	2886	305.4505736922	6.98331870061457	9.44279579817114	934.430136986301	455.660273972603	1864.7698630137	573.224657534247	134992.361643836	49436.9835616438
42	1320101	25809	623.93520920846	5.5990376904571	41.3428004367172	8519.03287671233	4783.1095890411	15969.8356164384	6408.37260273973	1183662.92876712	571414.232876712
43	1320102	42976	410.9628000761	9.45176861596898	104.513141304303	28718.6630136986	17516.1369863014	26458.4876712329	9067.42739726027	2017734.32054795	833809.254794521
44	1320103	39675	647.8096224062	7.67198485667929	61.20554970528	18804.0493150685	11018.6383561644	26262.5589041096	8612.75890410959	1912838.02739726	764858.945205479
45	1330111	88212	12469.2434502547	53.6109813084112	7.0695738206887	67802.0630136986	41047.4630136986	64269.3342465753	26836.6136986301	4559837.8739726	2229646.77534247
46	1330112	66153	8661.07361632927	46.9199134199134	7.63294642361265	98277.1945205479	55390.5808219178	105633.145205479	38269.5589041096	7377765.42465753	3194742.76712329
47	1330113	57581	6510.50826188934	50.0244131455399	8.83808643724002	108399.419178082	66755	97614.7534246575	36009.6246575342	7288394.04657534	3231014.8630137
48	1430111	89557	10214.0553879753	62.2348484848485	8.76038997200461	310103.775342466	186672.536986301	213090.126027397	85253.1452054794	17132673.3479452	8130152.21643836
49	1430112	78795	28536.7480449141	61.0630157539385	2.75884799731825	141771.583561644	84100.4575342466	111111.871232877	46677.2191780822	8342943.8	4145647.06575342
50	1430113	31779	24358.7070316767	59.7869634340223	1.30354197598115	85394.0575342466	54417.1369863014	45164.0630136986	20009.1616438356	3600277.70958904	1888492.76438356
51	1430114	86341	20420.3855262089	57.2176671547096	4.22474601943947	92262.0767123288	56052.501369863	81423.0465753425	34245.5945205479	5865865.71506849	2895169.03835616
52	1430115	32582	44517.6909946672	62.4929577464789	0.731283698330791	22795.6301369863	11418.2383561644	22117.7698630137	9574.61917808219	1543167.38356164	780626.134246575
53	2110100	28291	3943.88066095285	9.24737456242707	7.17594864318012	20867.4575342466	11793.3397260274	53042.4876712329	19264.8164383562	3953217.82191781	1736718.73150685
54	2110200	9404	93.70642400209	3.54032928654582	100.3662639442	915.761643835616	512.805479452055	2624.57260273973	1019.11506849315	201797.884931507	89421.7205479452
55	2110300	5083	108.21639384316	4.22153245831855	46.9732418113966	1325.23287671233	701.120547945205	4317.8904109589	1371.10684931507	346448.336986301	137809.780821918
56	2120101	8073	19.56729302684	4.59075401231453	412.71915887255	0	0	0	0	0	0
57	2120102	14533	24.25801024418	4.81970883101353	599.398691100053	774.416438356164	359.805479452055	4786.80273972603	1866.76712328767	338039.882191781	145285.523287671
58	2120103	12145	53.07406539461	4.82307972333455	228.924906288518	2218.65205479452	1142.98082191781	6282.53698630137	2719.88493150685	691235.142465753	338936.17260274
59	2120104	8536	41.69724465972	4.11559752523608	204.777998585675	484.624657534247	254.687671232877	1632.62465753425	617.112328767123	128527.936986301	57546.5780821918
60	2120201	5357	53.83800016124	3.90529668119343	99.5256465450588	768.435616438356	458.208219178082	1913.52054794521	823.564383561644	170040.873972603	82351.5589041096
61	2120202	7810	62.47147795583	3.77786672003202	125.048187057497	1078.82465753425	603.821917808219	4338.41095890411	1920.94520547945	369086.276712329	186514.243835616
62	2120203	7557	81.78223074044	3.84746527151362	92.4171196534295	294.684931506849	171.643835616438	1246.29315068493	527.252054794521	99094.9150684932	47090.904109589
63	2120204	8093	20.22770468389	3.42489780595645	400.16218479757	1814.4301369863	985.928767123288	4390.13150684931	1769.50410958904	380892.567123288	178804.24109589
64	2120205	2863	29.76425584795	3.57156480277417	96.2024765945446	194.624657534247	105.482191780822	776.627397260274	300.216438356164	60664.3232876712	27130.904109589
65	2120301	12410	39.65926194561	4.00325750293709	313.04681599368	1684.79178082192	999.594520547945	5294.2301369863	2417.1397260274	470245.495890411	239747.063013699
66	2120302	6968	26.17368868238	4.23250133099496	266.306362551197	1133.49315068493	517.016438356164	3791.84383561644	1245.6602739726	268699.249315068	107668.542465753
67	2120303	8884	36.71660029816	4.13031210213	242.07511334909	750.197260273973	381.243835616438	5749.72328767123	2546.02739726027	424721.293150685	204139.506849315
68	2120304	30269	118.111503617	4.72895584550809	256.366927962425	1642.81643835616	883.73698630137	5762.26849315068	2305.77260273973	487715.528767123	230242.043835616
69	2120401	20131	45.07725200893	3.96777203426204	446.671021845866	693.586301369863	359.580821917808	3358.83287671233	1295.37260273973	249882.194520548	109466.139726027
70	2120402	30617	35.64206789121	3.56723505078557	858.986352363668	3033.43287671233	1559.0904109589	23124.4301369863	8521.62465753425	1689712.82739726	743127.791780822
71	2120403	24238	44.41392441467	4.15664269463912	545.775809303143	398.134246575342	210.035616438356	2478.46849315068	894.320547945205	216764.035616438	93932.4657534247
72	2210100	4973	1706.86604256917	4.465	2.91381863041553	2730.25479452055	1530.07945205479	5248.68219178082	1955.00821917808	410952.736986301	182980.054794521
73	2220101	21182	73.80333377728	3.8925547700096	286.98907378009	5421.15068493151	2833.01917808219	20333.5643835616	7431.96712328767	1523889.0739726	637026.17260274
74	2220102	3441	26.98028561496	3.65284329140461	127.551807137536	0	0	0	0	0	0
75	2220201	11201	48.55230343235	3.5714492439042	230.712431717699	2110.4301369863	1140.69315068493	9215.83835616438	3568.41643835616	706641.408219178	323351.561643836
76	2220202	7926	34.67034175828	3.75597998758354	228.630892721979	225.465753424658	117.824657534247	764.01095890411	275.430136986301	65235.3479452055	28876.3315068493
77	2310100	197296	7031.1063295437	18.5469678953627	28.0696124915745	111443.739726027	63021.6191780822	186426.868493151	69500.9369863014	13612812.9890411	5999440.92328767
78	2320101	15567	76.60114053651	4.00086178594879	203.320428634512	1086.43835616438	537.854794520548	6759.50410958904	2479.10684931507	463670.216438356	191630.978082192
79	2320102	4547	15.98295624193	4.13004168379029	284.620225637713	1019.98082191781	483.372602739726	3713.98082191781	1289.81917808219	340262.326027397	140613.780821918
80	2320103	10987	64.62408082544	5.14821542540135	170.075030334877	1073.33424657534	565.827397260274	3198.99726027397	1163.54246575342	250085.21369863	105201.008219178
81	2320201	4578	23.4245334618	3.74220418624519	195.475639992279	1237.57808219178	645.632876712329	2508.58630136986	865.676712328767	189396.093150685	80164.002739726
82	2320202	5216	20.51923699943	3.90264411233372	254.265740008684	680.052054794521	337.093150684932	1769.24931506849	642.284931506849	160852.824657534	70906.0821917808
83	3110100	28381	2953.39400974458	11.1043103448276	9.61143836883876	24116.1698630137	13756.8684931507	17213.9397260274	6219.14520547945	1409068.02465753	636281.506849315
84	3120101	14673	107.27466719759	3.90938217869665	136.801924942341	787.769863013699	432.164383561644	1947.15068493151	681.186301369863	136166.106849315	56277.7342465753
85	3120102	9262	80.14141517591	3.64580949656751	115.597153478924	276.019178082192	149.27397260274	1221.0301369863	430.41095890411	76632.594520548	31144.0739726027
86	3120103	17542	111.53799526982	3.94632352941177	157.284423742554	1291.80273972603	720.427397260274	1629.45205479452	595.147945205479	120354.197260274	53672.5068493151
87	3120201	13143	88.03526428486	3.88010627698439	149.325632393092	186.967123287671	97.3041095890411	673.257534246575	214.704109589041	50567.3506849315	19107.2136986301
88	3120202	27921	214.04071130208	4.03845666497719	130.465578847185	905.115068493151	510.846575342466	2230.71506849315	737.123287671233	150953.77260274	58737.4301369863
89	3120203	25672	247.34699736767	4.86796968488233	103.80613728738	2884.92054794521	1525.22465753425	2696.7095890411	905.021917808219	217856.684931507	88479.9424657534
90	3120204	32471	483.91043277097	4.44604760143051	67.10578657601	647.408219178082	319.32602739726	1762.39452054795	549.471232876712	115707.328767123	41130.2328767123
91	3120301	32986	363.22472160054	4.27901887480624	90.8241727167912	2063.39178082192	984.479452054794	5339.17534246575	1739.24109589041	358313.775342466	136761.515068493
92	3120302	24714	281.5390685774	3.90570485619991	87.7893192962974	2535.80273972603	1351.69863013699	4591.58904109589	1778.15068493151	388723.994520548	181156.55890411
93	3120303	41565	260.49179616034	4.04736459846441	159.596980921478	1586.76438356164	743.383561643836	4143.84383561644	1430.83287671233	286202.934246575	113013.276712329
94	3120304	20171	138.73748315897	4.08273115220484	145.428488372378	160.090410958904	85.9205479452055	744.252054794521	251.178082191781	49029.8904109589	18159.1369863014
95	3210100	130769	4007.3361229635	20.7681196147998	32.6443121811804	59015.1068493151	34003.7808219178	85764.4219178082	29949.2849315068	7531222.7369863	3254860.54794521
96	3220101	10114	84.18446998212	3.9556151940545	120.19278779956	0	0	0	0	0	0
97	3220102	3948	75.30979129515	3.86049810844893	52.4385888860605	160.043835616438	82.2493150684931	784.835616438356	280.358904109589	50881.6054794521	20624.9068493151
98	3220103	13695	75.05132429078	3.84983229081679	182.544885294423	376.150684931507	194.282191780822	1093.85753424658	346.613698630137	69899.6794520548	25985.8246575342
99	3220104	7431	78.21224069108	3.72753346080306	95.0403641833288	0	0	0	0	0	0
100	3220105	10492	83.36304901461	3.73377605365244	125.899727890345	213.649315068493	106.772602739726	959.73698630137	350.153424657534	62765.8520547945	25820.0575342466
101	3220106	3284	42.40452434917	3.86538666666667	77.4682642377639	174.301369863014	74.9123287671233	685.441095890411	223.717808219178	46800.8684931507	17832.1424657534
102	3220201	11281	105.91651574848	3.97762237762238	106.555552125732	1379.03561643836	781.320547945205	2221.20547945205	709.254794520548	175692.126027397	70402.5780821918
103	3220202	31665	246.25055170335	4.59384456892666	128.629321474857	340.139726027397	147.819178082192	949.175342465753	231.515068493151	70557.2410958904	20803.7808219178
104	3220203	16546	146.62353997098	4.30898835250165	112.894982270246	620.268493150685	311.498630136986	1576.69315068493	549.854794520548	119611.852054795	51341.9671232877
105	3220204	14815	89.86949369123	4.08673597508915	164.920581688757	1001.39726027397	510.690410958904	2275.66301369863	793.764383561644	177736.076712329	74330.5643835617
106	3220205	11431	110.49595155042	4.55007198848184	103.48983561411	230.841095890411	110.334246575342	751.512328767123	247.243835616438	46156.1616438356	16709.8876712329
107	3310100	76415	4115.3278727141	32.8880962995988	18.578896324992	17764.7863013699	9923.3397260274	29806.2	10995.1506849315	2484480.75342466	1129061.89863014
108	3320101	5123	91.33286213606	3.90250737463127	56.1187733086031	513.753424657534	251.490410958904	1955.61095890411	618.849315068493	145898.794520548	58106.5123287671
109	3320102	4928	46.97590754913	3.93753450587586	104.967267693597	305.495890410959	168.939726027397	1331.01917808219	445.906849315068	102591.720547945	42314.3260273973
110	3320103	4610	40.47457886013	4.21005229517722	113.963153115563	0	0	0	0	0	0
111	3320104	5357	46.52179982739	4.09605858281284	115.220479214424	12.7150684931507	4.76986301369863	301.679452054795	45.7561643835616	31572.4219178082	3312.78356164384
112	3320105	3632	35.206062016	3.97705759666292	103.216522075267	81.5835616438356	41.2383561643836	320.906849315068	111.684931506849	24228.1287671233	10009.1424657534
113	3320106	9157	65.61254942564	3.9802409066635	139.63782297019	0	0	0	0	0	0
114	3320107	1851	45.33873341628	4.02959059586542	40.8473005751776	0	0	0	0	0	0
115	3320108	1621	44.36569281758	3.95475113122172	36.5563081341991	0	0	0	0	0	0
116	3320201	7674	95.58618910751	4.72294238683128	80.324419146931	683.106849315069	316.249315068493	1758.57534246575	547.01095890411	134257.421917808	49816.1780821918
117	3320202	6643	58.53069714493	4.55836122835104	113.554804839727	308.205479452055	140.175342465753	1391.47397260274	442.778082191781	93936.0328767123	35704.9534246575
118	3320203	4589	47.65273503629	4.02197424892704	96.3463930572374	219.621917808219	103.320547945205	973.416438356164	347.131506849315	63386.695890411	25844.6794520548
119	3320204	6083	55.79063845896	4.68684110731892	109.087743248885	94.6767123287671	47.4328767123288	546.939726027397	182.715068493151	38642.4410958904	15077.9479452055
120	3320205	729305	1420.73190729793	14.5840763511121	513.63544464992	85585.5479452055	45694.2136986301	372896.610958904	95611.5452054795	37544724.6328767	8995289.99726027
121	3320301	17972	59.84775795594	3.98648276621517	300.511099832046	679.33698630137	362.375342465753	5508.56712328767	1850.73150684932	311575.076712329	118462.383561644
122	3320302	14807	66.04117949346	4.35087784007082	224.358804740611	415.558904109589	231.468493150685	1065.61369863014	341.208219178082	71208.6	27397.701369863
123	4110100	19989	1701.19474156827	11.2579750346741	11.758529999293	10757.701369863	6061.23561643836	17911.2273972603	6909.81643835616	1305063.32328767	589879.887671233
124	4110200	55293	2254.15058009694	15.6170568561873	24.5458435565325	28830.5589041096	14686.7397260274	61548.2356164384	22565.2191780822	4476114.27945205	1986319.69041096
125	4110300	15448	341.66646103263	6.14648756580142	45.2418121926658	3830.60273972603	2015.63287671233	24200.8383561644	8317.12054794521	1752718.24657534	747464.819178082
126	4110400	11790	775.49440731707	5.66720779220779	15.2099023164101	5054.22465753425	2756.9095890411	18815.0465753425	6298.41369863014	1384814.57260274	605388.887671233
127	4110500	6416	593.15641194421	5.20789074355084	10.8247473022952	768.917808219178	422.084931506849	4111.96164383562	1675.0904109589	252823.402739726	117727.764383562
128	4110600	4901	187.74358306863	5.84557438794727	26.1222804756066	0	0	0	0	0	0
129	4120101	27106	15.34808196163	3.66965211608841	1767.31933293656	1604.30684931507	766.731506849315	14957.4	5118.78356164384	841695.679452055	331272.673972603
130	4120102	16493	24.30056065598	3.86445921450151	679.206473874825	1693.02739726027	870.969863013699	7255.27123287671	2658.35616438356	460458.997260274	196110.175342466
131	4120201	34517	23.48696456168	3.87053815817404	1470.17632336181	3102.06575342466	1515.38082191781	15853.8575342466	5413.00821917808	1053470.07123288	418700.526027397
132	4120202	20167	21.56218823863	3.81224590149539	935.770217126239	1950.07123287671	1011.90410958904	14384.1863013699	5584.79452054795	884930.931506849	392189.939726027
133	4120203	21620	35.74115347613	4.25930849260068	605.244215767022	3284.98082191781	1587.35342465753	20491.9315068493	6939.9698630137	1361598.45753425	552583.745205479
134	4210100	10146	2228.34202267171	8.3375	4.55680331663747	12683.0136986301	7304.38356164384	16340.3178082192	6742.35342465753	1660122.81643836	822338.8
135	4210200	14436	1296.62226178271	5.04970760233918	11.1420642698228	5989.38082191781	3168.54520547945	20393.5479452055	7066.71232876712	1622165.68219178	694830.136986301
136	4210300	5493	1906.83780562119	4	2.88234023547073	0	0	0	0	0	0
137	4210400	4953	1843.96579242346	4.90895295902883	2.68820850696942	1440.50136986301	776.197260273973	6121.56164383562	2508.12602739726	468973.128767123	226762.717808219
138	4210500	2286	101.41671111683	3.80912712785223	22.5560567738624	0	0	0	0	0	0
139	4210600	2556	252.80694009116	3.75385865150284	10.1171200221174	469.898630136986	253.446575342466	2210.95616438356	906.356164383562	231285.443835616	120149.038356164
140	4210700	5703	1627.08366723662	4	3.50655104763441	2319.21095890411	1222.95068493151	11072.5205479452	4134.56164383562	832639.005479452	387941.84109589
141	4210800	5985	910.62687517076	3.96019900497513	6.577548516942	1596.01095890411	856.295890410959	6486.81917808219	2740.22191780822	445576.663013699	211437.37260274
142	4210900	4721	1303.96234250857	4	3.62240890514711	2378.63287671233	1305.55616438356	6704.18082191781	2790.6602739726	453099.542465753	211951.638356164
143	4211000	8511	431.32529630865	4.21470836855452	19.7454884370154	3394.94794520548	1884.24383561644	10594.797260274	4229.11232876712	677711.24109589	314087.057534247
144	4211100	4130	1358.5002721408	4	3.04160090707598	2402.35068493151	1234.26849315068	7686.86301369863	2869.23835616438	558752.17260274	246714.446575342
145	4211200	3449	896.37617589116	3.8067940552017	3.85010399654852	428.947945205479	238.254794520548	2167.2904109589	988.81095890411	158524.435616438	84012.4904109589
146	4220101	33353	33.4088273889	3.66421820634516	998.95379846293	4053.11506849315	2207.67945205479	14010.9890410959	5688.15890410959	1000276.93150685	469974.676712329
147	4220102	28379	16.38290363744	3.57919836924317	1733.4461931792	463.315068493151	230.279452054795	3789.38082191781	1557.2	198014.235616438	90986.3095890411
148	4220103	15988	48.02633843809	3.70288478148212	333.084784144993	1185.65205479452	665.227397260274	4907.28767123288	2221.30410958904	335657.879452055	170153.104109589
149	4220201	22248	9.65733810947	3.5786836475584	2305.18930730417	1910.83835616438	1082.72054794521	7556.94246575342	3064.63561643836	492224.04109589	225980.602739726
150	4220202	24172	17.95667044974	3.61045360068468	1346.83954007877	872.641095890411	446.301369863014	3224.84383561644	1203.44657534247	197576.663013699	84287.8602739726
151	4220301	32263	20.7873605391	3.64535643087922	1553.26069989519	2491.86849315069	1298.35890410959	15293.3863013699	6014.5397260274	928272.879452055	423623.295890411
152	4220302	28736	17.85444437455	3.58417038026575	1610.74424055108	3592.76438356164	1957.73424657534	19257.3397260274	7501.3095890411	1327607.17260274	614432.37260274
153	4220401	38074	32.58493505748	3.56846266183616	1169.30638751194	2981.10410958904	1650.61095890411	16955.6520547945	7289.93698630137	1091647.80821918	543871.249315068
154	4220402	21313	16.07967054166	3.53757447388305	1326.48822520372	1315.19726027397	689.742465753425	9178.03287671233	3755.66849315068	602098.320547945	281980.567123288
155	4220403	41393	31.17518777939	3.63079546929166	1328.80735553003	3672.49315068493	2009.58082191781	17106.9643835616	6911.36712328767	1092225.35616438	500299.019178082
156	4310100	204136	10866.3948696626	23.9239130434783	18.7894219836085	304774.594520548	179057.410958904	245478.945205479	91619.3534246575	17653171.8794521	7905581.82739726
157	4310200	7719	2798.65693794612	6.63616071428571	2.75906016146726	4027.32876712329	2128.92328767123	7814.81917808219	2746.29863013699	479155.602739726	200300.068493151
158	4320101	37007	91.77652198618	5.87060119545482	403.329813621939	72653.0712328767	39979.7890410959	23067.7150684932	8973.67397260274	1899101.03835616	929576.156164384
159	4320102	16176	51.82387294104	3.85717295688588	312.24017599999	0	0	0	0	0	0
160	4320103	21430	139.01245193517	4.21951219512195	154.186523581397	3181.95616438356	1727.27945205479	5082.38630136986	1924.85479452055	343955.287671233	152989.989041096
161	5110100	13302	503.48196956996	8.10839598997494	26.3927727346138	6742.43561643836	3653.24109589041	22851.3726027397	8717.88767123288	2015237.80273973	965394.342465753
162	5110200	7258	1129.00644633591	4.40616966580977	6.42272781856699	4525.74794520548	2601.88767123288	15885.5726027397	6873.84931506849	1566179.16986301	852356.945205479
163	5110300	8892	382.73182615115	5.05351409204424	23.1999688527517	2001.41917808219	1021.66575342466	16982.4219178082	5826.88219178082	1405385.05479452	606590.830136986
164	5120101	2852	4.72720099486	4.22978237229342	602.362903314284	31.0109589041096	16.2547945205479	357.150684931507	145.767123287671	25307.6438356164	11806.8164383562
165	5120102	1705	1.68464315119	4.01585958107697	1010.38917448385	72.5643835616438	34.3616438356164	803.317808219178	331.147945205479	95251.6301369863	43802.7315068493
166	5120103	8471	5.1131146244	4.42473231790077	1654.1205657793	111.282191780822	43.8191780821918	1307.5698630137	432.528767123288	142206.539726027	54576.6082191781
167	5120104	3530	7.63076895069	4.07576193214491	461.967734158062	2.45753424657534	0.904109589041096	22.0657534246575	7.3041095890411	2022.26849315068	704.076712328767
168	5120201	14909	16.85452235446	3.96884898693607	883.504571905267	219.767123287671	127.443835616438	2546.83287671233	1113.00821917808	186209.169863014	95557.1671232877
169	5120202	6431	7.37440750643	3.76518742741828	870.987066157801	215.701369863014	110.065753424658	2816.30136986301	1205.00273972603	214651.62739726	110582.315068493
170	5120301	17557	58.46265254714	3.9332744632706	299.907553931588	2982.08219178082	1640.15890410959	19232.6712328767	8543.29863013699	2023876.69041096	1083970.30684932
171	5120302	16994	24.6385201338	3.8747163559088	689.020785977502	318.849315068493	156.169863013699	2544.25753424658	972.402739726027	216207.956164384	106310.287671233
172	5120303	20377	66.93505649215	3.91444489740454	304.155975398518	2453.35890410959	1315.9698630137	15242.3342465753	6692.15068493151	1570817.60547945	843906.810958904
173	5210100	101627	2177.25225960473	14.0726237095052	46.6902014390255	40545.0931506849	22555.1315068493	91949.8794520548	32767.9506849315	6899421.65753425	2930061.76164384
174	5220101	24998	12.83079815229	3.79806035124749	1949.04669944756	862.101369863014	423.704109589041	5477.19726027397	1879.38082191781	374033.032876712	148890.016438356
175	5220102	17788	15.220118688	4.20430863645081	1169.13922062794	554.419178082192	275.569863013699	4243.27397260274	1598.74246575342	279471.909589041	122197.961643836
176	5220201	33184	36.64844839692	4.21098122694658	906.039349958702	213.030136986301	104.613698630137	1071.63287671233	362.271232876712	94062.1698630137	36672.1287671233
177	5220202	18567	21.53991444098	3.99993253207136	862.391166252646	19.1780821917808	9.73972602739726	210.427397260274	85.5013698630137	10689.7780821918	4657.38082191781
178	5220203	11925	30.5647084434	4.07361675856343	390.436442177302	179.704109589041	91.2356164383562	1711.5397260274	637.693150684932	109459.410958904	45457.104109589
179	5220301	15353	2.53872784602	4.68833505545223	6045.91390209323	186.013698630137	82.2164383561644	1162.12602739726	448.071232876712	106119.761643836	47838.4931506849
180	5220302	40059	28.03942235671	4.24203840197483	1428.93666808517	4330.72054794521	2223.73150684931	13366.9205479452	5279.43287671233	905987.134246575	395755.180821918
181	5220303	17241	22.79121211781	4.2662712143681	756.660167295695	359.265753424658	160.312328767123	3570.22191780822	1417.77260273973	232919.084931507	104155.597260274
182	5310100	6246	294.50797502523	4.74921630094044	21.1932516604009	1610.49863013699	915.282191780822	7759.01369863014	2724.45205479452	616663	268184.476712329
183	5310200	4501	424.53003118426	4.68121590023383	10.6034724544421	282.312328767123	121.175342465753	2164.97808219178	731.745205479452	150810.926027397	60860.0767123288
184	5320101	6558	5.61036515642	3.90008523938059	1168.67361639257	153.090410958904	72.4767123287671	1633.94520547945	530.980821917808	131929.463013699	50349.7863013699
185	5320102	4779	4.57094273257	3.99553021084361	1045.39239641191	51.6767123287671	25.6767123287671	662.468493150685	264.397260273973	63931.8657534247	29267.4383561644
186	5320103	7944	13.32108982204	4.15558466168766	596.370424608451	94.3260273972603	50.4821917808219	1420.31506849315	627.561643835616	116622.035616438	61664.1561643836
187	5320201	7989	6.90429328048	4.01551757580982	1156.01075502371	139.517808219178	75.1342465753425	1334.16712328767	569.430136986301	108932.243835616	52451.3890410959
188	5320202	9773	6.60264855837	3.74957943610793	1479.22912143485	225.013698630137	115.484931506849	2857.4301369863	1274.55890410959	186683.139726027	93368.8410958904
189	5320203	6915	9.37490779642	3.94086100251248	736.897129674073	77.627397260274	40.9534246575342	1146.52602739726	509.131506849315	114873.794520548	59033.2410958904
190	5320204	12946	4.37900625981	3.68453020237738	2954.79228222688	98.641095890411	51.3917808219178	1169.66301369863	461.605479452055	90891.7589041096	41332.3698630137
191	5320301	5052	6.45199193775	3.72805164194634	782.631210345677	87.8575342465753	37.8575342465753	1060.31506849315	410.071232876712	87093.095890411	40629.7315068493
192	5320302	5031	6.17007651283	4.51902071178232	814.477463768119	30.7452054794521	9.05479452054795	444.745205479452	180.005479452055	34891.9068493151	15173.2438356164
193	5320303	6073	4.6701852584	3.8870213079183	1299.15099482981	131.328767123288	59.4301369863014	1736.70684931507	673.750684931507	150651.252054795	68550.0164383562
194	5320304	8136	9.30257402942	3.91818199109826	874.232426384562	7.86301369863014	3.34246575342466	161.912328767123	65.9397260273973	11137.5397260274	4854.89863013699
195	5320401	10326	8.34408795592	3.84218572932522	1237.65158248581	109.783561643836	51.3808219178082	1245.84657534247	502.312328767123	86812.7424657534	41511.4767123288
196	5320402	4947	3.26904868819	3.69157931631234	1513.30895240023	0	0	0	0	0	0
197	5410100	9985	562.63702754123	5.40877274848343	17.7600035250009	1261.87945205479	675.2	6848.42465753425	2350.73424657534	501793.147945206	204711.898630137
198	5410200	1815	56.1218589235	4.20061570035916	32.361580950737	210.627397260274	102.202739726027	1745.77260273973	567.934246575343	120054.312328767	44058.6876712329
199	5420101	14978	48.74506257065	4.29201794206658	307.505047770196	374.797260273973	183.041095890411	4307.98904109589	1674.33150684932	250995.906849315	110755.843835616
200	5420102	14936	45.40613626765	4.27673162358643	329.198015884876	46.7342465753425	22.7369863013699	920.783561643836	391.238356164384	54989.0465753425	25844.2054794521
201	5420103	12932	34.81282139871	4.16162969912216	371.735136309573	277.221917808219	134.906849315068	2033.42739726027	823.958904109589	142453.953424658	66312.1780821918
202	5420104	8641	20.5255366777	4.16020259351228	421.295347851907	0	0	0	0	0	0
203	5420201	9673	4.85241282105	3.79760850862209	1994.51321458087	27.9506849315068	10.7013698630137	840	339.506849315069	46759.4931506849	22332.9890410959
204	5420202	19493	17.70388611766	3.94241865713748	1101.82440925497	179.054794520548	82.1397260273973	2664.14794520548	931	154298.638356164	62074.6493150685
205	5420203	12167	13.1475405795	3.98238912501569	926.019738316025	23.9479452054795	11.2027397260274	388.520547945205	151.26301369863	20880.7260273973	9278.30136986301
206	5420204	18220	14.79088746201	3.73643405640205	1232.69808208531	288.821917808219	136.27397260274	6948.08767123288	2532.28219178082	441329.295890411	194739.008219178
207	6110100	229132	3292.80520962017	21.5272120995594	69.6169629271163	141504.936986301	77698.7671232877	266091.4	93868.8109589041	20379685.2164384	8699305.99452055
208	6110200	13372	879.54444952238	17.1476034858388	15.2107788200983	3319.67123287671	1830.6	6649.18904109589	2420.18630136986	487946.24109589	205961.120547945
209	6110300	12170	552.86071241799	5.20097854723372	22.0202347185985	5789.70136986301	3084.99726027397	8192.69863013699	2905.3095890411	633557.950684931	265841.819178082
210	6110400	14282	1155.10899027829	5.36528150134048	12.3711004029522	3403.50136986301	1846.58904109589	7892.64383561644	2764.65205479452	541131.920547945	220221.010958904
211	6110500	8079	479.56983573438	8.75946876537137	16.8534044979241	4852.26301369863	2648.2301369863	7866.14246575342	2944.77534246575	720002.997260274	317297.175342466
212	6120101	26114	146.16281653279	4.47521256330437	178.747863057188	331.671232876712	175.961643835616	1081.64657534247	408.07397260274	74051.202739726	31647.3315068493
213	6120102	33265	111.29600805945	4.34193870752831	299.006996357746	1468.86849315069	783.186301369863	2732.01095890411	959.547945205479	208125.490410959	87073.5178082192
214	6120103	28274	186.51347361002	4.58066104848418	151.655788044034	800.424657534247	404.408219178082	4021	1474.54246575342	260929.734246575	108703.706849315
215	6120201	26774	81.79532061988	4.66129645109811	327.507757348283	1780.87945205479	870.805479452055	7130.41643835616	2529.57260273973	484964.643835616	196015.331506849
216	6120202	22668	114.61281640223	4.22054013251698	197.902310888464	286.78904109589	138.808219178082	2475.95890410959	910.961643835616	142825.868493151	57833.895890411
217	6120203	19830	98.75313263627	4.48367633688735	200.911819693452	0	0	0	0	0	0
218	6120301	14367	113.04074912746	5.14155191542126	127.146847627924	1320.67945205479	666.53698630137	2558.2301369863	924.265753424658	193166.408219178	79608.4931506849
219	6120302	14451	165.37440968687	3.79682901357638	87.4186979200756	1078.7698630137	580.775342465753	3710.58082191781	1299.89315068493	292037.55890411	127473.336986301
220	6120303	15430	84.44266545032	3.88156282615601	182.785549536706	183.556164383562	86.4876712328767	477.86301369863	154.419178082192	40162.1315068493	14608.1780821918
221	6210100	20689	2663.93961592585	9.19164882226981	7.77118409465651	11653.0219178082	6537.87397260274	21555.3397260274	7776.66575342466	1791540.8630137	778630.161643836
222	6210200	9554	2042.18830866998	5.39325343985797	4.68054195378158	1459.98082191781	768.230136986301	5502.21917808219	1957.96438356164	384138.238356164	157924.230136986
223	6220101	22938	132.44675297587	4.14869531849578	173.30864696351	2237.80273972603	1277.19726027397	4668.29315068493	1817.19452054795	314324.287671233	139935.879452055
224	6220102	42892	172.60867777752	4.39635999332109	248.663482672009	2838.10684931507	1480.59452054795	15587.4301369863	5605.31232876712	1083092.30958904	450257.783561644
225	6220103	22366	118.86088649033	4.62710218494814	188.307415415703	436.476712328767	228.953424657534	4099.61369863014	1760.14246575342	263754.419178082	129167.010958904
226	6220201	24593	151.02285652044	3.89827313942234	162.927819104464	0	0	0	0	0	0
227	6220202	16088	141.30934074435	4.59264662970528	113.91700671635	582.438356164384	260.145205479452	4516.29589041096	1357.3397260274	272088.473972603	95121.0602739726
228	6220203	32203	123.76525758767	4.13244418857545	260.35181866916	1025.15616438356	513.235616438356	7112.87397260274	2463.4904109589	427884.594520548	167364.482191781
229	6220204	27214	223.20954599509	4.64740317201007	121.989875988361	1475.44383561644	615.86301369863	12002.7287671233	4199.91506849315	746433.78630137	308882.912328767
230	6220205	10073	88.31720046211	4.35636787300663	114.129777163748	0	0	0	0	0	0
231	6220206	24605	121.49419395296	4.46614199049024	202.648643695254	209.643835616438	94.4027397260274	2398.99178082192	929.745205479452	142216.410958904	60890.0136986301
232	6220301	29133	117.10691218123	4.1704347826087	248.903910363222	488.660273972603	248.145205479452	5182.50136986301	2065.01095890411	334331.567123288	150631.904109589
233	6220302	20946	148.4939629935	3.97898516599953	141.11240190047	248.616438356164	123.961643835616	2153.60821917808	752.506849315069	132206.879452055	55433.2273972603
234	6220303	36573	133.72316865908	3.97141642112937	273.62384199854	851.397260273973	428.991780821918	4933.92876712329	1807.3698630137	324944.42739726	134726.147945205
235	6220304	8877	142.63626298535	4.20866773675762	62.2634102020311	0	0	0	0	0	0
236	6310100	14516	2562.38456721049	10.1722750548647	5.66811196862018	7501.71780821918	4181.97260273973	8342.84657534247	2910.00821917808	627364.334246575	264998.205479452
237	6310200	3860	1414.60703584383	4.25602409638554	2.73001583263234	720.786301369863	355.424657534247	2373.40273972603	756.06301369863	154871.569863014	54076.4493150685
238	6310300	4120	219.93177906081	4.13198416190057	18.7449919748508	800.419178082192	404.47397260274	2528.10684931507	924.854794520548	176065.789041096	72591.1808219178
239	6320101	12741	85.58095012074	5.76273450982575	148.952473441512	716.53698630137	373.213698630137	1912.47123287671	670.238356164384	151885.484931507	63682.2547945206
240	6320102	9835	51.40307675648	4.02260718925942	191.443027486856	376.084931506849	206.523287671233	1609.10136986301	559.846575342466	102525.224657534	39735.6219178082
241	6320103	12441	68.11319377103	3.97752859996368	182.755007897771	228.194520547945	127.835616438356	624.517808219178	223.339726027397	43712.1616438356	17677.402739726
242	6320104	10578	114.04403708523	4.27392857142857	92.7966499921696	247.449315068493	123.821917808219	650.361643835616	233.260273972603	46455.7863013699	18325.3780821918
243	6320201	7480	95.80698289948	4.50991831971995	78.1142700763891	0	0	0	0	0	0
244	6320202	9127	73.98312697566	3.77170482777144	123.432808121933	100.632876712329	47.8821917808219	675.868493150685	247.575342465753	41375.4219178082	16294.7698630137
245	6320203	10326	96.07419431514	3.98691401739666	107.529899849914	151.41095890411	83.2438356164384	324.065753424658	128.967123287671	25994.1397260274	11738.5205479452
246	6320204	5084	40.41911899683	4.10156095633274	125.862134974837	0	0	0	0	0	0
247	6320205	6315	59.63753177	3.83496284708643	105.958162124098	0	0	0	0	0	0
248	7110100	44028	4234.59424787817	8.8854415274463	10.3952782772605	28336.3260273973	16649.298630137	70154.2219178082	26377.7342465753	4768652.83013699	2207706.2109589
249	7110200	222379	8998.28851707927	34.5653485254692	24.7059449799363	195621.539726027	111742.342465753	240357.328767123	89839.7698630137	16788316.3287671	7502628.13424658
250	7110300	25785	1041.37492566803	9.01704545454546	24.7518793962998	16613.6301369863	8995.03561643836	29022.0520547945	10809.9534246575	2058623.43013699	927659.22739726
251	7110400	13123	1688.82430006639	6.93110871905275	7.77020033203329	8345.86301369863	4681.5397260274	9481.22739726027	3356.38082191781	695607.41369863	292720.01369863
252	7110500	9694	1407.82390265305	19.4296028880866	6.88299311268273	16677.6191780822	8860.78082191781	34473.6	12584.4876712329	2491692.1890411	1082706.67671233
253	7110600	8040	478.64905438214	7.23213405618531	16.7893070185568	9861.94794520548	5626.85479452055	9009.67123287671	3491.16164383562	733814.898630137	356967.906849315
254	7110700	24730	1733.92448234558	44.9442508710801	14.2574047648257	68669.2575342466	37958.2109589041	86263.3917808219	29169.9506849315	6529475.80273973	2617748.04383562
255	7110800	4852	626.07298370151	16.1080213903743	7.74655224913553	4380.56712328767	2362.38904109589	8852.71780821918	3166.59726027397	647190.276712329	279421.682191781
256	7120101	36931	165.4826826027	3.96081778041631	223.183338990338	1601.74794520548	817.191780821918	2777.99178082192	907.435616438356	204984.290410959	81651.9917808219
257	7120102	45400	169.55567038539	3.93610243404571	267.73914281399	3333.33424657534	1801.94246575342	5413.69315068493	1873.38082191781	395247.210958904	160801.312328767
258	7120201	32682	87.49933027384	4.07782982218572	373.46314266275	7959.35890410959	4509.16712328767	9737.74520547945	3485.11780821918	697902.547945205	299331.98630137
259	7120202	29033	173.08580126005	4.02064707335145	167.709767705603	2629.92328767123	1340.89589041096	6170.1397260274	1951.20547945205	391288.495890411	147604.147945205
260	7120203	21683	141.10421332074	4.10665230272017	153.662579694563	392.104109589041	196.531506849315	818.753424657534	289.876712328767	54526.6191780822	22082.6821917808
261	7120301	59644	328.2915085938	6.37994156852004	181.634253427731	11990.2054794521	6321.57534246575	19763.7616438356	7022.23287671233	1368054.37260274	578221.97260274
262	7120302	29166	156.26131456252	6.79509577864491	186.569312592964	9416.2301369863	4465.94520547945	17827.6328767123	5182.24383561644	1311676.06849315	478174.950684932
263	7120303	31729	133.62311679412	6.10343022647172	237.370691533114	6775.01369863014	3339.03561643836	14691.5835616438	4941.46575342466	1032349.97534247	419349.065753425
264	7210100	16421	3626.43547351339	7.59528130671506	4.52805266472317	10360.7260273973	5907.62465753425	12693.6931506849	4859.05753424658	961677.821917808	437325.493150685
265	7210200	21453	4350.1706413725	14.3329140461216	4.92947485499058	13245.4712328767	6891.55890410959	21476.8602739726	7942.18630136986	1579450.19726027	691266.887671233
266	7210300	20221	986.18113780147	5.26158806932688	20.494137147047	2419.83287671233	1334.73698630137	12406.4739726027	4530.20273972603	849806.454794521	376366.690410959
267	7220101	40016	166.45521475948	4.36776105005684	240.348059063576	5715.60547945206	3270.77808219178	8207.29863013699	3096.76438356164	595323.326027397	264248.021917808
268	7220102	17830	77.48705288302	3.93054305970418	230.060418536472	714.156164383562	394.956164383562	2280.72328767123	759.646575342466	146910.232876712	55481.6082191781
269	7220201	29726	314.00846689733	4.44518214379313	94.6670961458497	780.487671232877	425.794520547945	2215.91506849315	803.249315068493	141536.306849315	57603.0575342466
270	7220202	22556	270.97169757318	6.03931521847318	83.2361687412286	1979.69589041096	1022.04931506849	8871.04109589041	3123.99726027397	582859.268493151	235777.498630137
271	7220203	24471	165.31159537205	5.24496400870487	148.01240205646	4791.54520547945	2665.13424657534	9723.98630136986	3387.8	675988.654794521	275152.575342466
272	7220204	44047	232.86137397833	4.43477500327984	189.153473861361	1111.96712328767	586.879452054794	2980.21095890411	867.243835616438	207234.545205479	72131.2054794521
273	7220301	31019	316.22839900712	4.8655355786275	98.0449202564813	5022.6301369863	2761.72328767123	8327.36712328767	2720.30136986301	628439.150684932	247113.342465753
274	7220302	26653	291.82195791938	7.71469975545693	91.3137258246102	10118.8219178082	5949.61643835616	8765.8	3111.2301369863	669842.230136986	296094.917808219
275	7220303	39767	165.41266217979	6.61855244129192	240.315011711521	714.13698630137	314.643835616438	1827.3397260274	552.578082191781	129267.931506849	43954.9424657534
276	7230111	104846	1920.20608150379	23.110522331567	54.5861888952403	154656.008219178	91135.5315068493	112546.509589041	41746.6493150685	8264476.04657534	3705245.24931507
277	7230121	132477	9759.65100393627	38.908262454435	13.5704886487388	112455.769863014	66365.1068493151	103591.654794521	41784.1452054794	7282517.04657534	3422000.47671233
278	7230122	79583	5949.30930426901	49.2253258845438	13.373027826172	243516.153424658	146460.117808219	163719.298630137	59570.9863013699	12478080.2356164	5500416.70958904
279	7310100	22497	3446.62450855416	10.5494923857868	6.52751479299289	12009.3315068493	6869.36164383562	16980.4164383562	6056.00547945205	1154059.53972603	492831.953424658
280	7310200	69068	1015.32073820499	16.5293044747082	68.0160701442426	63987.3863013699	36565.0602739726	74775.2465753425	28140.9808219178	5343579.78356164	2375647.5890411
281	7310300	26056	2492.67474982574	13.509865824783	10.4508203811823	8702.02739726027	4846.38082191781	6837.14246575342	2293.15890410959	553153.263013699	224967.657534247
282	7320101	35871	110.84447108977	4.42183470778972	323.601965553607	1542.8301369863	774.383561643836	4922.64931506849	1775.02739726027	305742.364383562	124895.402739726
283	7320102	21777	146.62783320558	6.56854569713142	148.487740787701	2787.32602739726	1482.64931506849	5101.6904109589	1834.87945205479	376677.608219178	158291.369863014
284	7320103	52628	90.72643491006	5.49523185971704	579.980856916287	7335.65753424658	3534.51506849315	19850.1342465753	6295.2794520548	1591951.69589041	645092.035616438
285	7320201	26183	117.64899244147	3.9778627938937	222.562111058308	410.860273972603	221.81095890411	1838.93424657534	626.594520547945	118370.345205479	43651.6465753425
286	7320202	30302	104.71236841177	3.77872243302616	289.421421198163	797.109589041096	454.350684931507	2009.22739726027	667.145205479452	137572.991780822	52280.6931506849
287	7320203	19273	143.66530968826	3.79465879022829	134.182772325887	931.501369863014	545.353424657534	3119.19452054795	923.928767123288	193363.134246575	67671.0794520548
288	7320301	7674	45.2313236043	3.672230874051	169.714724109638	301.175342465753	150.835616438356	1012.82191780822	370.846575342466	70593.6328767123	30099.8219178082
289	7320302	26457	85.63441416397	3.84682976336734	309.021472573802	505.624657534247	264.684931506849	3283.52054794521	1264.82465753425	247218.221917808	106612.789041096
290	7320303	9827	84.86898276617	3.8540374884185	115.820959743126	0	0	0	0	0	0
291	7320304	12055	65.17848360736	3.79706972796712	185.019382385855	526.468493150685	280.731506849315	1266.92054794521	410.347945205479	87793.2164383562	33218.0136986301
292	7320401	17062	163.35528435723	5.62742459029372	104.430590139735	3817.15890410959	2064.75342465753	4969.52054794521	1848.82465753425	367695.967123288	163101.235616438
293	7320402	14220	80.42816325642	4.22620882971268	176.745802255873	5327.35890410959	3081.94794520548	4582.65753424657	1684.86301369863	327439.55890411	138615.375342466
294	7320403	20641	154.47936933427	4.14878742885424	133.567981172086	1193.78630136986	646.490410958904	4071.29315068493	1352.85753424658	290582.912328767	118194.942465753
295	7320404	22935	146.81145572852	4.66763724919265	156.211424545546	6151.87945205479	3242.66849315068	9671.76438356164	3235.50684931507	669590.583561644	267101.736986301
296	7320405	7631	167.74891449507	4.7424602449278	45.4803046097416	1366.88219178082	794.104109589041	1845.77534246575	698.728767123288	131530.553424658	59291.0273972603
297	8110100	18074	2750.1201503795	13.71608040201	6.57340443705583	16562.2219178082	9394.63835616438	22663.2219178082	8429.55342465753	1633398.63835616	732919.728767123
298	8110200	7268	2289.9506909854	6.63075924724205	3.17478747076453	5991.93150684932	3435.3397260274	6702.58904109589	2300.97534246575	453008.04109589	193194.638356164
299	8120101	10617	60.69384083822	3.97135576423954	175.001629646053	691.276712328767	366.978082191781	1790.73150684932	598.087671232877	132410.191780822	51521.3452054795
300	8120102	36057	86.94885845127	4.81313081042343	414.895117302404	5569.84383561644	3024.82739726027	12679.1342465753	4559.6	889482.178082192	378719.279452055
301	8120103	8546	38.78785536111	3.84905731099367	220.454222511298	182.616438356164	93.8986301369863	1003.60821917808	346.095890410959	65164.7315068493	26513.3671232877
302	8120104	5084	37.47290541254	3.82840632603406	135.735824989355	450.580821917808	249.364383561644	2389.5095890411	891.742465753425	151039.068493151	65198.802739726
303	8120105	5579	17.88540438473	3.75571307659755	312.111183221014	248.890410958904	121.304109589041	3655.06575342466	1198.04931506849	186585.978082192	69658.8630136986
304	8120106	6863	27.28910809791	3.74708873216336	251.624266326558	0	0	0	0	0	0
305	8120107	5326	58.38168643473	4.14891884556229	91.2632101869942	116.668493150685	55.6958904109589	706.084931506849	247.369863013699	48742.2931506849	20109.4904109589
306	8120201	14325	53.35679886815	3.97719949673183	268.539743097196	0	0	0	0	0	0
307	8120202	15504	68.04041881037	4.26306834636548	227.893672325129	397.413698630137	208.567123287671	1329.29863013699	467.646575342466	108423.561643836	45842.6904109589
308	8120203	12252	45.37784806353	3.72353749809073	270.006465648295	53.4547945205479	25.2931506849315	239.339726027397	76.3643835616438	16865.295890411	5919.61095890411
309	8120204	23891	160.66889256289	4.3924507354982	148.712760540155	7879.83561643836	4134.41369863014	11880.2849315068	4214.05205479452	885733.81369863	372120.77260274
310	8120205	14673	31.60374726431	3.71960509260081	464.325751809137	156.178082191781	75.5780821917808	443.484931506849	147.323287671233	33143.2109589041	13377.8493150685
311	8120301	8271	62.96231781615	3.8669387755102	131.416537134279	0	0	0	0	0	0
312	8120302	7763	55.86666023167	3.84750489527087	139.021401318385	0	0	0	0	0	0
313	8120303	14804	79.84472061073	3.82382520469918	185.481254385745	1156.4301369863	627.084931506849	3965.77260273973	1283.69863013699	268277.350684932	103860.816438356
314	8120304	23370	100.20848825741	3.91308811555209	233.282572939508	505.520547945205	276.391780821918	1761.16712328767	631.493150684931	123649.539726027	51526.9369863014
315	8120305	10122	83.18200920142	3.99546531302876	121.722019312389	0	0	0	0	0	0
316	8210100	14185	711.29328486865	7.98881060920017	19.9584518705487	9863.82739726027	5664.87397260274	17031.701369863	5868.40273972603	1261084.81917808	533324.161643836
317	8210200	30105	1346.91718381978	6.55481727574751	22.3675230687406	9135.73698630137	5089.98082191781	22461.3589041096	6804.29863013699	1509485.79452055	575142.660273973
318	8210300	1363	375.53772533838	4	3.63224378371649	573.238356164384	289.81095890411	3312.11506849315	1155.8904109589	203627.969863014	80055.3945205479
319	8220101	18009	9.77090741224	3.57034816074465	1844.57181566688	491.775342465753	242.635616438356	3344.08493150685	1031.2301369863	210186.249315069	73064.8219178082
320	8220102	14763	12.00487003419	4.02749501098591	1230.70093247231	700.41095890411	345.043835616438	5940.80547945205	1956.54794520548	367140.41369863	137543.271232877
321	8220103	9694	9.83234014149	3.61203173646681	986.708154085832	1254.75068493151	700.602739726027	5641.24109589041	1928.47397260274	351743.479452055	134825.479452055
322	8220104	13026	7.16700484802	3.81711453644341	1818.94304495964	509.427397260274	240.41095890411	6767.55890410959	2301.8	465125.77260274	187013.534246575
323	8220201	13967	13.96534018566	3.65097315684999	1000.91523854359	690.030136986301	363.983561643836	5733.07397260274	2039.83287671233	342269.301369863	140550.136986301
324	8220202	6326	6.7652769603	3.57828833902362	935.798974651284	561.213698630137	256.895890410959	6119.40273972603	2220.4602739726	410124.701369863	174018.890410959
325	8220203	15630	20.48682386123	3.82111107510505	763.531820550645	1041.59452054795	582.071232876712	3509.94520547945	1290.88219178082	236311.756164384	103256.594520548
326	8220301	10378	15.79896849572	3.62494984451801	657.366073625676	1347.90410958904	734.47397260274	6440.35342465753	2255.40547945205	371427.22739726	145896.701369863
327	8220302	7431	9.62618664176	3.59024135431325	772.522430326184	594.230136986301	278.183561643836	5174.38630136986	1690.73698630137	333998.830136986	131368.991780822
328	8220303	8389	4.95630605244	3.63205076502228	1693.92510719865	935.613698630137	504.624657534247	7126.12602739726	2527.46301369863	425418.356164384	177822.416438356
329	8220304	5336	11.27420852678	3.60180916760894	473.66088745076	0	0	0	0	0	0
330	8220401	11493	15.51136712837	3.71253713738887	741.433252430989	368.953424657534	182.580821917808	2233.55342465753	716.161643835616	122243.298630137	44061.695890411
331	8220402	18030	15.68840129748	3.81307168878574	1150.02984030072	639.956164383562	340.301369863014	4089.49589041096	1393.09863013699	247541.756164384	96559.1452054794
332	8220403	9894	27.54199300847	3.76928553384011	359.486480704517	283.912328767123	142.112328767123	921.34794520548	309.652054794521	56258.7178082192	21117.4767123288
333	8220404	17719	34.92010732637	3.89092948040761	507.790770437191	4372.84109589041	2429.7095890411	10092.6712328767	3480.78904109589	676461.997260274	280523.638356164
334	8220405	5968	18.418399721	3.78111391244557	324.265153613392	192.945205479452	79.9698630136986	4046.87671232877	1392.22465753425	241160.043835616	90433.1753424658
335	8310100	100510	4180.81139532939	25.0575539568345	24.0498620721097	61295.0109589041	34245.1561643836	83132.6054794521	29441.8657534247	6241316.8739726	2686157.85753425
336	8310200	6857	1297.48716211114	8.04949337490257	5.28733073085634	1178.77808219178	637.572602739726	4341.22465753425	1484.44109589041	278793.868493151	109517.326027397
337	8320101	25169	96.77564768126	3.89842587020556	260.212035401873	1224.88219178082	646.904109589041	3673.06301369863	1275.0904109589	269281.77260274	110278.506849315
338	8320102	5242	49.82787509207	3.80770435327278	105.256501335465	290.947945205479	127.923287671233	1534.01369863014	497.624657534247	99003.6493150685	37304.3260273973
339	8320103	15018	50.35588046862	3.84260256941567	298.413899743244	1048.07945205479	577.898630136986	4599.24931506849	1555.92876712329	305549.632876712	124272.668493151
340	8320104	8399	42.62587170973	4.20220911258943	197.134747916855	0	0	0	0	0	0
341	8320201	15862	21.83441884504	3.66665533457986	726.931643935254	578.87397260274	284.457534246575	4179.33150684931	1367.87945205479	305091.928767123	125183.715068493
342	8320202	26131	28.75608853291	3.96852972845807	909.203626190268	1154.80273972603	629.547945205479	6970.31780821918	2132.78904109589	437021.257534247	161859.490410959
343	8320203	26019	51.19722361378	3.82311206142482	508.494328356659	510.076712328767	270.641095890411	4272.74246575342	1584.71780821918	273601.095890411	112793.780821918
344	8320204	6263	8.1681141496	3.6721568122842	767.263592609201	215.58904109589	101.419178082192	2740.28219178082	823.660273972603	160345.610958904	53087.0657534247
345	8320301	9336	90.15002023847	4.1255270066025	103.594556395756	1038	518.805479452055	1909.93424657534	628.046575342466	133147.876712329	51665.304109589
346	8320302	12273	50.9780418978	3.87301369863014	240.846366276997	842.684931506849	493.945205479452	1337.82191780822	492.854794520548	92190.0493150685	38746.7150684931
347	8320303	18799	122.39836769625	6.34892202080875	153.64568966013	0	0	0	0	0	0
348	8320304	16561	71.03952574024	3.96293810062182	233.227365191612	665.912328767123	335.676712328767	2372.04931506849	835.002739726027	162925.701369863	66107.7068493151
349	8320401	30650	71.41572532917	3.64065649294558	429.258721229916	800.358904109589	416.520547945205	2610.8904109589	869.98904109589	193135.306849315	78327.3671232877
350	8320402	13367	51.46771296733	3.98278322077428	259.798030334753	1361.59178082192	674.043835616438	2934.09315068493	1069.17808219178	207203.101369863	89877.3260273973
351	8320403	24179	48.17688870631	3.86412892014623	502.082458142594	2608.4602739726	1378.9095890411	4924.86849315069	1816.24383561644	321861.871232877	139448.964383562
352	9110100	26054	2432.34893404251	20.0873936581593	10.7138832586128	41076.8493150685	23389.1808219178	43778.4602739726	15788.7479452055	3630789.05205479	1600516.52054795
353	9110200	10617	1403.57114905499	5.54764512595838	7.56432853370227	3990.76438356164	2113.65753424658	7716.13698630137	2879.88493150685	558160.169863014	238625.717808219
354	9110300	4291	371.69970781868	4.6994301994302	11.5479107988326	2473.50136986301	1361.4301369863	4341.24657534247	1531.26849315068	335894.534246575	144489.383561644
355	9120101	13199	113.74148172464	3.82188258820169	116.088121118565	0	0	0	0	0	0
356	9120102	15721	65.82008244068	4.05349466093468	238.913588618469	1542.89589041096	813.684931506849	3447.55616438356	1300.70684931507	275810.635616438	118178.728767123
357	9120103	18483	147.51536073074	3.96381405176968	125.341039140074	931.868493150685	478.509589041096	2704.32328767123	977.668493150685	198693.320547945	81778.597260274
358	9120104	19725	138.95552132538	3.94293224299065	141.998746465224	2133.27671232877	1146.55616438356	5439.0301369863	2126.44931506849	418520.646575342	185055.789041096
359	9120201	23830	75.61799494035	3.93857616765836	315.138277508363	9473.12602739726	5262.82465753425	24458.7287671233	8955.63835616438	1888705.12876712	835115.460273973
360	9120202	18209	63.72392486259	3.74245414441607	285.76654033265	1478.68767123288	763.767123287671	3735.6602739726	1346.86849315069	271007.989041096	113733.547945205
361	9120203	8742	134.01480576956	3.67010834926705	65.2266413162004	2865.18630136986	1607.46575342466	3929.40273972603	1558.12328767123	318433.021917808	147147.167123288
362	9120204	9841	38.60078119581	3.7488046836884	254.956564017052	0	0	0	0	0	0
363	9120301	23588	209.61866374073	3.91966453321563	112.549359347609	967.131506849315	513.813698630137	3252.6602739726	1334.92876712329	281268.821917808	133284.873972603
364	9120302	26840	147.90883810915	4.44339967135293	181.507430585069	5485.96438356164	2903.06849315068	9321.63287671233	3490.38904109589	759159.797260274	339846.901369863
365	9120303	24040	202.93486822397	3.8831459104561	118.493620748323	1010.97260273973	442.967123287671	3400.72876712329	1295.42191780822	250079.342465753	108536.164383562
366	9120401	28819	188.73433741522	3.97841414470116	152.719282087173	1679.54520547945	899.728767123288	3428.24931506849	1330.13150684932	266413.04109589	117547.994520548
367	9120402	21788	87.74834285588	4.16393497346196	248.34010157517	2506.39726027397	1209.37808219178	4563.71506849315	1495.00547945205	347121.090410959	136874.567123288
368	9120403	28840	184.20935412846	4.02937129551228	156.567226931706	2463.93698630137	1221.32602739726	4450.89863013699	1488.47123287671	327909.230136986	130018.219178082
369	9210100	5815	1686.11549662431	7.09003601440576	3.44936564814241	7182.95890410959	4012.81369863014	11524.1315068493	4047.37260273973	916472.912328767	388032.317808219
370	9210200	15228	2335.5947579423	8.41997439180538	6.52167183880177	10842.0575342466	5947.87671232877	19551.0465753425	7502.66849315069	1506221.49863014	691904.479452055
371	9210300	13100	1517.64189388093	5.24157844080847	8.63473089672936	3218.30410958904	1682.41369863014	10295.1342465753	3494.75342465753	658746.219178082	258965.882191781
372	9210400	13553	1881.48660260061	5.71331058020478	7.20487815945254	1608.31232876712	797.819178082192	7738.05479452055	2612.43287671233	585981.619178082	234126.104109589
373	9210500	5263	3999.99737381894	4.73552425665102	1.3159716765199	1632.47671232877	867.767123287671	4003.87123287671	1593.1397260274	343775.389041096	157927.084931507
374	9220101	18422	50.76053556437	3.87722265392878	363.012271443781	1803.97260273973	931.827397260274	5269.58082191781	1965.69315068493	382759.682191781	161400.315068493
375	9220102	21557	127.04655554833	4.09805169375367	169.722409131314	0	0	0	0	0	0
376	9220103	9058	124.26412434399	4.2490316700843	72.9164477290856	0	0	0	0	0	0
377	9220104	10462	76.15167588432	3.99758424930547	137.411660133724	0	0	0	0	0	0
378	9220105	15364	165.27085589133	3.98071945014728	92.9954632770071	148.81095890411	69.4821917808219	1050.4301369863	406.819178082192	70514.6246575342	30191.3726027397
379	9220201	7652	25.81125627595	3.64673745552349	296.4777679639	414.471232876712	210.435616438356	4526.41095890411	1888.58630136986	369609.767123288	180516.421917808
380	9220202	11189	63.18183708832	3.71885387892692	177.083855184833	2555.27397260274	1314.65753424658	17296.4136986301	7143.42465753425	2071146.99452055	1078112.91780822
381	9220203	8231	28.89979356613	3.53499081873561	284.839654441308	296.156164383562	141.293150684932	2279.12876712329	900.613698630137	194439.717808219	88081.8301369863
382	9220301	26724	92.25498993652	4.09371503972921	289.780170256734	248.879452054795	124.295890410959	1710.41369863014	670.372602739726	119491.383561644	54624.4328767123
383	9220302	22884	95.50755785157	3.93990301350883	239.674479907202	110.068493150685	56.0301369863014	722.238356164384	277.964383561644	50584.7753424658	21369.4328767123
384	9220303	30376	157.37460868857	4.03429308122046	193.073125196379	536.904109589041	258.043835616438	4185.26849315068	1564.20821917808	266978.616438356	111501.268493151
385	9220304	35621	50.15328810695	3.95008716610701	710.347930186077	2224.4602739726	1112.15068493151	10744.5589041096	4006.03561643836	828028.15890411	358542.531506849
386	9310100	12772	3210.61851144311	6.92035398230088	3.97993023440704	3499.75890410959	2010.26301369863	4804.32602739726	1693.41917808219	370946.742465753	159238.665753425
387	9320101	20331	51.43486387751	3.97955596476177	395.541112790256	1083.73150684932	620.821917808219	2099.27945205479	690.391780821918	152558.594520548	60435.7123287671
388	9320102	25669	63.42140864333	3.89510818438382	404.987393823779	599.720547945205	315.027397260274	2910.25753424658	915.402739726027	190715.591780822	70632.8794520548
389	9320201	11108	70.90037596336	4.1005645544241	156.753882553437	385.106849315068	182.221917808219	1366.83287671233	432.994520547945	100575.761643836	37864.4109589041
390	9320202	10529	64.14322212049	4.05458856768074	164.227318486701	0	0	0	0	0	0
391	9320203	14341	86.99429374982	4.04091365461847	164.919680335277	553.704109589041	277.271232876712	1905.3698630137	685.142465753425	139074.087671233	57919.4794520548
392	10110100	82842	2894.28260603989	17.0090300029129	28.6455208878533	34306.1068493151	18560.9643835616	85872.1534246575	32032.4657534247	5862049.71780822	2557431.76986301
393	10110200	6065	129.22256256942	5.59773170299486	46.9682451269649	871.468493150685	440.641095890411	2692.43835616438	887.501369863014	209681.194520548	80454.4465753425
394	10110300	4271	372.8144089551	4.6193595342067	11.4650335369534	371.046575342466	177.742465753425	3012.07945205479	1136.10410958904	186291.936986301	82995.1643835616
395	10110400	6136	551.13501166636	4.67090501121915	11.1422627016564	245.975342465753	111.715068493151	2185.6602739726	734.013698630137	132805.364383562	52030.5452054795
396	10120101	21219	139.89186307864	5.12163498516647	151.802440232818	239.676712328767	117.797260273973	1199.97808219178	458.767123287671	72866.3315068493	31329.5726027397
397	10120102	11693	64.52423134278	5.0638023828143	181.363479356166	349.879452054795	145.386301369863	1889.32054794521	722.838356164384	102539.35890411	41377.7561643836
398	10120103	14988	71.36243400743	4.90641234088115	210.19426753306	160.67397260274	66.1780821917808	1399.32054794521	527.153424657534	70757.1369863014	27918.6547945205
399	10120104	15378	52.19681120768	4.72701043758663	294.845906365421	269	136.624657534247	2092.30684931507	875.690410958904	106521.567123288	49241.6493150685
400	10120201	14683	31.06449422226	4.58567197856438	473.026233028317	305.947945205479	118.945205479452	2532.36438356164	853.449315068493	142945.860273973	50866.4219178082
401	10120202	9831	24.38924429812	5.18385260325018	403.376565018313	63.7123287671233	31.427397260274	761.120547945206	295.695890410959	43361.6246575343	18598.1917808219
402	10120203	14420	38.29690056406	5.12309189858856	376.783372803878	442.079452054795	192.383561643836	2964.14794520548	1122.3095890411	183010.249315069	76896.1753424658
403	10120204	12304	23.41296231569	5.09767854877585	525.900532198395	24.2575342465753	12.3479452054795	239	108.246575342466	11345.3178082192	5428.51232876712
404	10120205	12178	36.31738922133	5.20027830235563	335.5292819041	0	0	0	0	0	0
405	10120301	16290	49.56027272128	4.9492654508612	328.953459515877	40.8082191780822	17.7068493150685	259.509589041096	87.9205479452055	15946.1315068493	5892.15616438356
406	10120302	4389	22.73322403131	4.7025078775845	193.219485203959	46.9205479452055	22.2821917808219	504.123287671233	200.438356164384	28232.6273972603	12211.0684931507
407	10210100	30406	2010.82310040283	9.09741331865713	15.1298090403539	4980.69863013699	2774.77260273973	13952.9452054795	4823.44931506849	991582.106849315	410702.4
408	10210200	25544	487.25113558009	6.00444938820912	52.4553390743063	991.304109589041	473.287671232877	11064.8164383562	3535.04109589041	697084.994520548	261087.150684931
409	10210300	10145	226.76310401858	6.12727949385932	44.7625179895205	1201.42465753425	587.953424657534	8458.64109589041	2890.80273972603	562843.8	227077.506849315
410	10220101	10010	26.72479793646	5.1811142755429	374.722852430865	286.309589041096	151.216438356164	1859.53698630137	738.493150684931	121596.435616438	54683.295890411
411	10220102	17336	14.31210668047	5.26303945385351	1211.56953095256	227.991780821918	105.665753424658	2435.40273972603	928.4	160071.887671233	66824.2849315068
412	10220103	50107	76.31123070436	4.37419624852566	656.8246046202	627.139726027397	323.912328767123	4924.37260273973	1646.78082191781	319898.945205479	123069.016438356
413	10220104	27135	39.63283068696	4.25940014097173	684.942741071267	338.230136986301	137.019178082192	5343.77260273973	1807.87671232877	318544.479452055	118216.287671233
414	10220201	15315	36.127668557	5.11106301768745	424.166320093967	122.030136986301	55.7561643835616	1177.41369863014	433.78904109589	75750.2602739726	29540.7342465753
415	10220202	13784	29.10744515309	4.87360109973388	473.734927881384	220.123287671233	107.687671232877	1847.80273972603	796.723287671233	131170.791780822	60604.701369863
416	10220203	10752	31.54060860544	5.06376896576999	341.060442513948	556.520547945206	223.071232876712	2720.43287671233	1043.47397260274	167172.81369863	71207.3726027397
417	10220301	20288	49.19485896513	4.8568429128056	412.659093941001	269.054794520548	118.178082191781	4481.41643835616	1664.78082191781	255080.947945205	103809.64109589
418	10220302	19251	57.01956792295	4.94200932389433	337.801378011209	272.517808219178	113.347945205479	2235.33698630137	817.268493150685	116229.493150685	44210.4493150685
419	10220303	9998	54.7857511127	4.46579151283103	182.593403810344	101.942465753425	38.0684931506849	1123.20547945205	440.035616438356	60521.2438356164	24917.0301369863
420	10220304	11557	40.28757256005	5.23697508276703	287.014398210136	0	0	0	0	0	0
421	10310100	3028	79.40224751702	4.69982585981715	38.1645712895869	567.106849315069	251.191780821918	3587.40273972603	1279.66849315068	307144.284931507	134092.224657534
422	10310200	3268	178.46976081974	4.72327898550725	18.3258671180974	456.030136986301	221.202739726027	4003.88767123288	1448.86849315069	290057.115068493	124023.810958904
423	10320101	6886	16.91845139443	4.90936982266675	407.313971049538	162.345205479452	77.4849315068493	746.956164383562	305.2	46980.5369863014	21255.4082191781
424	10320102	11852	30.10641767183	4.92908041359186	393.944906230238	0	0	0	0	0	0
425	10320201	12234	16.14851532141	5.07827519912112	758.194911205128	115.465753424658	57.7534246575342	1304.71780821918	546.567123287671	81514.1589041096	38015.6164383562
426	10320202	6788	20.38567801947	4.8386862774526	333.240789123155	0	0	0	0	0	0
427	10320203	23890	42.31454279613	5.08064706229006	565.027133759679	133.38904109589	67.5780821917808	2303.09315068493	1003.5397260274	155127.002739726	75514.3232876712
428	10320204	6362	9.35495713214	4.83931150992826	680.604289184848	79.6575342465753	38.5780821917808	953.635616438356	386.745205479452	42409.8465753425	18527.5917808219
429	10320301	17830	58.20627862781	4.54530884989406	306.55392458272	85.2356164383562	38.4876712328767	590.41095890411	251.961643835616	38836.901369863	18463.3534246575
430	10320302	33284	35.38310666248	4.68335498926043	941.42371685395	190.769863013699	86.6931506849315	2963.90410958904	1289.34520547945	209326.410958904	104527.347945205
431	10320303	13736	54.00486795468	4.41309255079007	254.544858408117	0	0	0	0	0	0
432	11110100	17289	262.00176991315	5.47879241516966	65.9856542986376	5723.09589041096	3011.03835616438	14059.8410958904	5303.29315068493	1258544.24383562	584161.010958904
433	11110200	15026	880.57116531073	6.52245292129406	17.0638914671742	6018.29863013699	3051.86575342466	26222.4438356164	8359.50684931507	2151582.6	917635.430136986
434	11110300	9423	289.96760756205	4.49797365754813	32.5043553631227	3633.20273972603	2084.44931506849	9270.64931506849	3794.75890410959	741894.008219178	354215.547945205
435	11110400	9493	122.98038520837	3.86324330095014	77.1951400420734	2298.4	1172	9694.81369863014	4096.91506849315	872411.575342466	410414.02739726
436	11120101	25476	40.91066275573	3.63632281665588	622.92655296622	2945.80273972603	1571.55616438356	12007.5342465753	4821.80547945205	870034.989041096	415816.232876712
437	11120102	18083	24.90922496504	3.59894321480406	726.265917690352	1847.52876712329	953.652054794521	10630.1589041096	4319.47671232877	749609.882191781	352544.764383562
438	11120103	22803	30.87713622854	3.6354600762151	738.676289760745	1385.68493150685	747.734246575342	8988.80547945205	3824.41643835616	678070.021917808	337347.4
439	11120201	54058	136.0227004551	3.85096123998924	397.467351059961	6472.37260273973	3551.15616438356	22878.1068493151	9498.77534246575	1846630.2109589	914179.895890411
440	11120202	49815	94.72984583923	3.8392795614722	525.890750435848	9519.07671232877	5279.11506849315	21869.6767123288	8765.6	1806852.24109589	842152.868493151
441	11120203	43655	22.60499603621	3.66438923218736	1931.62818832675	3975.69863013699	2136.29589041096	16061.1315068493	6442.18630136986	1201861.86849315	548316.904109589
442	11210100	11619	513.11281540942	4.29133284777859	22.6408330406853	2365.73698630137	1286.76438356164	9933.78356164384	3833.35342465753	745578.61369863	348121.364383562
443	11210200	6176	191.47806859469	3.89772436716952	32.2406874643093	561.306849315069	270.671232876712	4810.35342465753	1911.02191780822	343640.002739726	155322.564383562
444	11210300	8370	525.38576025325	4.58805194805195	15.9229785359231	4267.1698630137	2405.78356164384	13723.8273972603	5763.04383561644	1440081.23287671	749041.583561644
445	11210400	5053	134.12217785284	3.92875931608943	37.6502127004753	1913.07123287671	1072.97260273973	10887.704109589	4913.26849315068	1072280.14520548	567148.210958904
446	11210500	9232	1030.01287361662	4.21173235563703	8.96012146530846	3392.99452054795	1603.94520547945	14158.6383561644	5885.21917808219	1160254.00273973	552229.652054794
447	11210600	13903	868.27409882155	4.26841834106131	16.0090562380821	1412.75068493151	728.252054794521	10449.8931506849	4191.94520547945	722588.164383562	328507.712328767
448	11210700	5953	808.47523422464	3.89321468298109	7.36157766533705	0	0	0	0	0	0
449	11220101	31319	54.18594856636	3.64148432245231	577.590817699851	1044.39452054795	557.660273972603	13206.1808219178	5666.56164383562	1096453.71506849	559407.290410959
450	11220102	37350	128.95609795563	3.8281031779963	289.519145776462	1869.41095890411	960.369863013699	19879.9616438356	7917.8602739726	1510422.14520548	718339.794520548
451	11220103	34138	19.55547538293	3.65994426170457	1744.80579905892	1177.32602739726	573.838356164384	13097.0273972603	4979.46849315069	964675.304109589	436507.334246575
452	11220201	31514	13.04721660517	3.72976996310923	2414.82489798328	278.583561643836	140.915068493151	3179.17260273973	1399.93698630137	238720.120547945	115468.304109589
453	11220202	36078	9.33610164265	3.63231110787908	3864.53498768403	2606.87945205479	1386.58904109589	13363.7479452055	5570.90410958904	1098295.92328767	533821.479452055
454	11310100	4159	374.45337394946	4.45070422535211	11.1123272577291	350.904109589041	199.323287671233	1893.59726027397	685.317808219178	184991.345205479	83380.7260273973
455	11320101	3073	2.79107105919	3.51331219337083	1101.83860974479	111.249315068493	43.2821917808219	2036.04657534247	761.750684931507	117135.449315068	46960.5068493151
456	11320102	18265	5.34821043149	3.5783152647372	3417.59987418114	929.794520547945	427.550684931507	9837.44657534247	3504.47123287671	703468.843835616	302751.750684932
457	11320103	26279	2.83486485606	3.61016065838401	9274.34418307716	271.361643835616	112.898630136986	4048.93424657534	1373.86301369863	271406.117808219	102828.82739726
458	12110100	40387	1765.41448190803	9.56431686046512	22.8930642328594	14144.4438356164	7859.55068493151	34641.895890411	12643.2465753425	2494416.7369863	1102370.73972603
459	12110200	9554	262.54145823006	5.25541619156214	36.4177949286928	485.964383561644	238.421917808219	3467.45479452055	1186.40547945205	226784.78630137	89304.1342465753
460	12120101	23177	35.30444333725	4.04484882136187	656.960522664355	899.019178082192	478.657534246575	5040.3698630137	1725.69863013699	348167.791780822	138784.216438356
461	12120102	14543	41.57985169711	3.9612188365651	350.007003596206	1170.88493150685	611.243835616438	5766.53150684931	2029.83835616438	476462.742465753	213282.917808219
462	12120103	21566	88.83532326633	4.55987850244019	242.941388758931	0	0	0	0	0	0
463	12120201	23422	92.01225428992	4.21770015314934	254.751712078129	195.416438356164	104.054794520548	2004.29589041096	763.306849315068	120599.271232877	53203.9068493151
464	12120202	33090	102.87689291121	4.12283326454808	321.884749219695	495.438356164384	248.115068493151	6045.3698630137	2303.12328767123	338759.939726027	145807.846575342
465	12120203	19025	68.14968133955	4.13478803733872	279.384529976696	125.213698630137	61.0027397260274	1854.81095890411	737.147945205479	112464.438356164	50837.295890411
466	12120204	18494	59.98844736227	4.18628691415188	308.523086339521	96.8958904109589	55.413698630137	1046.26849315068	404.304109589041	60958.0630136986	26474.0246575342
467	12210100	6567	1248.97568110933	6.51242603550296	5.26127660116304	2057.04109589041	969.893150684931	8468.76712328767	2595.18904109589	571439.950684931	223940.643835616
468	12220101	9652	73.60168180013	4.6207856284395	131.219120191513	340.731506849315	166.734246575342	1269.32876712329	421.945205479452	83451.3780821918	31301.3616438356
469	12220102	9972	51.68990584663	3.93996562097121	193.046306648587	262.169863013699	131.753424657534	1788.90684931507	688.671232876712	111275.520547945	48459.898630137
470	12220103	9905	50.62709647537	4.54488048821834	195.773038277769	0	0	0	0	0	0
471	12220201	23830	104.09180740952	4.23966223317508	229.088715991163	520.580821917808	265.383561643836	6052.14520547945	2159.33424657534	352750.15890411	148372.843835616
472	12220202	29055	111.9346562768	4.14740475581693	259.749216763867	148.284931506849	60.8191780821918	2258.50410958904	821.383561643836	122445.315068493	49025.0273972603
473	12220203	4936	87.55670357195	4.17240871613663	56.4151649827711	103.66301369863	54.1561643835616	1152.37260273973	429.517808219178	63354.7753424658	25798.5287671233
474	12220204	5080	93.36743964718	4.07788446883097	54.4439747820487	357.747945205479	185.865753424658	3159.07123287671	1218.18904109589	182774.8	80050.1753424658
475	12310100	19218	2850.9845147126	7.495085995086	6.74614888530613	3785.92328767123	2002.24109589041	15524.5780821918	5323.7698630137	1033183.60547945	423713.671232877
476	12320101	20753	53.38471379274	4.06572459282345	389.05448538704	353.364383561644	165.019178082192	5199.11232876712	1961.04109589041	280927.142465753	117947.945205479
477	12320102	13733	42.55803326707	4.19439588688946	322.941555626384	0	0	0	0	0	0
478	12320103	18992	37.9631250827	4.32158429630121	500.664586362289	133.967123287671	61.7287671232877	1877.81095890411	680.06301369863	105333.043835616	43023.8438356164
479	12320201	21734	34.95471647694	3.92696449514874	622.259258980191	239.087671232877	113.67397260274	4325.91780821918	1583.55342465753	221831.917808219	91662.8410958904
480	12320202	12999	18.67337298592	3.84593344667293	696.666455794858	273.353424657534	132.734246575342	5094.63561643836	1990.94794520548	358475.44109589	162562.780821918
481	12320301	16061	12.42610890855	3.90233216543578	1293.55213382472	221.739726027397	98.7041095890411	5522.03835616438	2047.93698630137	325813.361643836	141720.18630137
482	12320302	14252	38.09298681861	4.08995236512684	374.436276956863	111.6	53.0054794520548	2122.32328767123	798.331506849315	107554.917808219	46595.6219178082
483	12320303	18494	52.40247424192	4.29628062256077	353.203998106404	104.054794520548	47.1643835616438	1351.92876712329	499.060273972603	81147.7835616438	33592.597260274
484	12410100	7920	138.40322512168	5.13863537592351	57.2686210746514	411.12602739726	206.054794520548	1876.67671232877	582.153424657534	137699.446575342	52980.4438356164
485	12420101	14688	15.15903753233	4.13949298564683	969.679047123005	376.816438356164	190.783561643836	4325.91232876712	1480.28767123288	271331.383561644	109536.805479452
486	12420102	8176	19.83905453998	4.07756455340099	412.440407417412	117.92602739726	59.4547945205479	1810.42739726027	592.142465753425	106743.219178082	38926.2109589041
487	12420103	1290	3.02285218737	4.32267069908108	427.059602181823	0	0	0	0	0	0
488	12420104	5594	24.30998302579	4.09247327310032	230.294140439056	178.668493150685	98.8082191780822	1717.43287671233	612.18904109589	102045.37260274	41420.8931506849
489	12420201	18829	42.11449705723	4.03191252779837	447.435078945018	123.928767123288	67.413698630137	1148.88493150685	408.586301369863	70759.2739726027	28450.9479452055
490	12420202	35998	62.74640573384	4.46517071479143	574.154264670833	523.375342465753	259.846575342466	4320.61095890411	1343.96164383562	275494.487671233	99525.4931506849
491	13110100	30676	963.35997508361	8.16942909760589	31.7938785440676	17032.0164383562	9019.41643835616	50071.2904109589	18755.3561643836	3873194.89863014	1742191.66849315
492	13120101	10792	15.43802786058	5.26417689124871	698.039106792961	963.956164383562	490.452054794521	4656.63287671233	1924.11232876712	334760.731506849	156781.767123288
493	13120102	13109	5.58087155756	5.06795850849481	2346.19906796761	675.778082191781	308.243835616438	4869.99178082192	1818.87397260274	425120.97260274	187036.720547945
494	13120103	6063	24.07226835655	5.17429425440053	251.530455674924	323.531506849315	160.057534246575	1024.84109589041	390.378082191781	78554.2246575342	36745.9671232877
495	13120104	6726	2.81380800354	5.19565179441164	2388.8142292674	107.972602739726	49.6328767123288	598.621917808219	255.556164383562	55272.0630136986	26726.8164383562
496	13120201	5610	4.84500028421	5.05197665852989	1155.7068919011	121.443835616438	63.172602739726	461.695890410959	213.876712328767	30891.6547945205	15703.6328767123
497	13120202	5315	33.93157548831	6.08205923233187	156.370709419729	431.994520547945	215.446575342466	1238.26575342466	514.764383561644	110271.345205479	54177.6
498	13210100	4772	109.42494022654	7.27966264136477	43.5845360154728	894.638356164384	418.304109589041	1922.1095890411	739.057534246575	212989.912328767	97128.8328767123
499	13220101	3800	12.36009287009	5.68518971848225	307.149664320497	193.917808219178	94.1671232876712	999.386301369863	470.457534246575	75148.594520548	39074.4219178082
500	13220102	4389	10.70154608675	6.2606738368777	409.801838990795	39.7041095890411	17.8301369863014	167.78904109589	77.6712328767123	12730.5890410959	6798.1095890411
501	13220201	3379	7.18511288516	6.00971253040714	469.976145952191	6.7013698630137	3.4027397260274	39.0547945205479	16.2657534246575	3345.98630136986	1718.14246575342
502	13220202	3484	12.69430355173	6.50476161499376	274.322110454101	65.5369863013699	34.1534246575342	162.791780821918	68.8657534246575	13236.6054794521	6279.96438356164
503	13220203	1777	3.58006464281	5.49115490684065	496.193870126849	32.4575342465753	14.6712328767123	89.813698630137	30.5780821917808	9743.55890410959	4058.03561643836
504	13310100	2255	14.57436684492	5.15202593192869	154.376534245395	858.597260273973	431.331506849315	3793.1698630137	1361.45205479452	394952.42739726	177313.21369863
505	13320101	6747	6.51418459485	5.44886134053111	1033.06464283549	182.320547945205	90.1616438356164	1382.71506849315	577.684931506849	124609.024657534	60115.2246575342
506	13320102	12175	4.96510483154	5.11802015310907	2446.24581340157	787.701369863014	371.068493150685	4416.57808219178	1778.12876712329	409477.421917808	197076.77260274
507	13320201	4094	5.5269710459	5.01998512944145	739.329971274457	383.704109589041	192.153424657534	3421.61095890411	1451.91780821918	337402.876712329	164787.616438356
508	13320202	11978	7.0396486067	5.21304115288934	1697.44046543064	635.016438356164	312.013698630137	14068.5397260274	5417.4602739726	1055266.10136986	468100.983561644
509	13320203	10978	6.0261822786	5.26069258558876	1819.05953121396	2903.21369863014	1534.48219178082	12078.7780821918	5197.61917808219	1621097.71232877	854258.915068493
510	14110100	23830	1450.23574794974	5.90243902439024	16.443451298065	8093.55068493151	4189.9095890411	21933.6356164384	7668.3397260274	1591886.48767123	657886.416438356
511	14110200	7048	424.85449352779	4.43245967741935	16.5978861021282	1106.23287671233	581.468493150685	5417.21369863014	1998.31506849315	377460.509589041	156997.690410959
512	14110300	2266	184.44997587499	8.59837177747625	12.2947924272124	709.884931506849	332.383561643836	3930.09315068493	1398.49315068493	265195.945205479	106038.794520548
513	14120101	12208	57.89191287633	4.92937875434714	211.02292624903	853.090410958904	404.956164383562	5359.18630136986	2089.61643835616	367065.408219178	162863.471232877
514	14120102	7952	26.92606799909	4.94296599407366	295.54770419292	276.567123287671	132.501369863014	2404.25753424658	922.315068493151	172562.098630137	74534.7095890411
515	14120103	6526	48.78485501045	6.21166427814817	133.876709246997	114.161643835616	37.3095890410959	1145.36438356164	414.312328767123	63615.0383561644	24102.6684931507
516	14120104	8220	25.7063633344	4.66993353316825	319.9810546651	0	0	0	0	0	0
517	14120105	10126	71.01519247956	4.93998363721365	142.698388643607	313.821917808219	141.158904109589	2042.26849315068	810.591780821918	128790.079452055	54989.8191780822
518	14120106	2937	10.91323923938	4.74945850609567	269.333898056452	76.7178082191781	36.1780821917808	869.528767123288	352.098630136986	59390.4246575342	26803.1780821918
519	14120201	9178	55.09079256442	4.40753904685623	166.686187855424	446.813698630137	226.884931506849	4888.35616438356	2066.90136986301	350094.397260274	159278.276712329
520	14120202	14659	37.98804454431	4.99643613115037	386.115042543685	245.117808219178	89.4356164383562	2242.94520547945	900.621917808219	160111.367123288	70660.5835616438
521	14120203	6042	63.96258258389	4.29330743422214	94.5128434909449	0	0	0	0	0	0
522	14120301	16999	53.67072413794	3.96474088898252	316.943270209012	171.367123287671	75.9150684931507	2235.79178082192	875.432876712329	139301.728767123	59982.4876712329
523	14120302	19117	54.9031061867	4.03786917051905	348.40417713019	814.334246575342	396.594520547945	5918.17808219178	2221.5397260274	401122.257534247	165053.701369863
524	14210100	6125	555.7012473983	6.63257575757576	11.029358844397	1999.60547945205	1005.15068493151	9409.81917808219	3426.21643835616	667751.342465753	285529.457534247
525	14210200	11548	770.95619710085	6.41160066926938	14.9890057850244	385.424657534247	188.479452054795	2765.69589041096	903.816438356164	199535.098630137	77639.1808219178
526	14210300	7097	168.27184593201	5.6650226869205	42.2047640929053	761.942465753425	410.704109589041	4911.93424657534	1966.16712328767	316169.923287671	131553.712328767
527	14220101	13107	60.62718620671	5.21728585178056	216.341668806266	1031.67945205479	401.745205479452	10915.0821917808	3973.92876712329	666706.15890411	263133.468493151
528	14220102	20388	41.7542722652	5.15392477514309	488.650106941388	0	0	0	0	0	0
529	14220103	3347	41.98020878519	5.13643961554534	79.7798637565493	326.912328767123	153.794520547945	3009.48493150685	1164.83287671233	192790.073972603	81351.5315068493
530	14220104	13746	53.76677301595	4.62975125995773	255.828088639158	0	0	0.0712328767123288	0	4.6958904109589	0
531	14220201	8133	39.18635603011	4.47172840001605	207.668898432558	472.186301369863	208.093150684932	3003.6602739726	1165.58904109589	211362.835616438	88579.6794520548
532	14220202	7452	46.57096481335	4.16001874609456	160.102889270997	179.408219178082	91.1506849315068	1614.87945205479	677.695890410959	100289.720547945	44812.7506849315
533	14220203	10241	35.59451757133	5.54437082260351	287.897933359388	227.378082191781	96.986301369863	1919.06849315068	811.449315068493	137998.77260274	64319.3479452055
534	14220204	1653	15.42828649133	5.5683072855921	107.207347571457	0	0	0	0	0	0
535	14220301	17212	49.06712713752	5.13620063172394	351.026278578488	711.912328767123	320.523287671233	5915.58630136986	2270.97534246575	366722.769863014	157394.180821918
536	14220302	10444	21.43075210853	5.07789146439369	487.705455610369	78.9671232876712	40.5424657534247	1446.39178082192	655.208219178082	94969.4931506849	46682.7753424658
537	14220303	11389	51.55075398314	5.35183301307411	221.083429123052	583.334246575342	248.956164383562	4742.30410958904	1831.22191780822	295703.956164384	130350.909589041
538	14310100	13705	1991.49193921806	4.82687651331719	6.88573279287505	2513.51232876712	1343.66301369863	10193.2246575342	3826.53150684932	802558.926027397	343344.331506849
539	14310200	5364	521.06228426743	4	10.3011988703842	821.391780821918	417.265753424658	4544.04657534247	1735.51232876712	315413.6	135383.715068493
540	14310300	4822	593.89538402314	4.41248720573183	8.12485678079443	1956.43287671233	1112.11506849315	5956.5397260274	2234.88219178082	434464.320547945	186637.035616438
541	14310400	5213	423.72129086252	4.67866847826087	12.3120636107233	1175.73150684932	639.421917808219	5247.68767123288	1873.76164383562	363410.876712329	146613.331506849
542	14320101	10441	63.79356463154	4.18803244401367	163.765119181598	599.827397260274	295.369863013699	3300	1282.83561643836	255807.073972603	110668.328767123
543	14320102	4431	69.56618582098	4.15845347313237	63.7297581772786	231.901369863014	105.93698630137	1876.52054794521	669.567123287671	145648.334246575	57585.7315068493
544	14320103	10894	92.49319306078	4.09388507050237	117.866559399751	450.161643835616	203.186301369863	4675.63287671233	1755.82191780822	321585.619178082	133055
545	14320104	20502	87.67215772935	4.22263034020398	233.998768077192	377.071232876712	180.917808219178	3152.03287671233	1282.02465753425	251230.726027397	113587.969863014
546	14320105	12500	102.75141306095	4.45301667925046	121.736577611107	70.7315068493151	31.0767123287671	1022.34246575342	395.547945205479	63945.9863013699	26397.6438356164
547	14320201	14578	70.3091870316	4.40420485608619	207.495218459879	293.493150684931	141.438356164384	2287.71506849315	858.238356164384	166069.295890411	67604.4136986301
548	14320202	9529	38.46759374606	4.77279763106535	247.908166178993	0	0	0	0	0	0
549	14320301	11718	51.32041398247	4.81077726260451	228.507947684408	203.860273972603	95.8356164383562	1760.54246575342	638.219178082192	106536.857534247	41613.3589041096
550	14320302	13998	112.39638909176	4.12058685603269	124.633096199642	255.298630136986	117.643835616438	2934.37260273973	1123.14520547945	186582.115068493	75913.5890410959
551	14320303	9956	83.12453727414	4.43729120267261	119.862603596269	65.3260273972603	33.4164383561644	796.695890410959	313.580821917808	40550.0876712329	17357.3150684931
552	14320304	5010	74.2745052768	3.82043037348504	67.5018052986708	0	0	0	0	0	0
