# Supplementary material for: A method to estimate population densities and electricity consumption from mobile phone data in developing countries
Source: PLoS One. 2020 Jun 30;15(6):e0235224. doi: 10.1371/journal.pone.0235224 (PMC7326166; doi:10.1371/journal.pone.0235224)
Supplement: S3 File — The table contains a Voronoi cell id, a time stamp for each hour of the month and the number of outgoing calls during this hour in the cell. (ZIP) [file pone.0235224.s003.zip › S3_File.csv]

Id "date" "Ncalls"
1 1 "2013-01-01 00" 79
2 3 "2013-01-01 00" 196
3 2 "2013-01-01 00" 1237
4 3 "2013-01-01 00" 638
5 4 "2013-01-01 00" 791
6 5 "2013-01-01 00" 1513
7 6 "2013-01-01 00" 714
8 6 "2013-01-01 00" 399
9 7 "2013-01-01 00" 174
10 8 "2013-01-01 00" 1524
11 7 "2013-01-01 00" 1966
12 11 "2013-01-01 00" 677
13 9 "2013-01-01 00" 1019
14 12 "2013-01-01 00" 440
15 12 "2013-01-01 00" 524
16 12 "2013-01-01 00" 650
17 10 "2013-01-01 00" 1569
18 10 "2013-01-01 00" 717
19 9 "2013-01-01 00" 187
20 16 "2013-01-01 00" 2378
21 16 "2013-01-01 00" 787
22 15 "2013-01-01 00" 423
23 17 "2013-01-01 00" 1226
24 14 "2013-01-01 00" 910
25 14 "2013-01-01 00" 526
26 15 "2013-01-01 00" 795
27 26 "2013-01-01 00" 524
28 20 "2013-01-01 00" 377
29 14 "2013-01-01 00" 229
30 20 "2013-01-01 00" 335
31 19 "2013-01-01 00" 828
32 21 "2013-01-01 00" 165
33 26 "2013-01-01 00" 766
34 25 "2013-01-01 00" 295
35 23 "2013-01-01 00" 679
36 20 "2013-01-01 00" 1003
37 18 "2013-01-01 00" 929
38 22 "2013-01-01 00" 407
39 22 "2013-01-01 00" 384
40 26 "2013-01-01 00" 1561
41 25 "2013-01-01 00" 1321
42 19 "2013-01-01 00" 778
43 24 "2013-01-01 00" 698
44 24 "2013-01-01 00" 874
45 22 "2013-01-01 00" 1210
46 23 "2013-01-01 00" 791
47 21 "2013-01-01 00" 169
48 21 "2013-01-01 00" 945
49 18 "2013-01-01 00" 20
50 25 "2013-01-01 00" 877
51 18 "2013-01-01 00" 518
52 27 "2013-01-01 00" 189
53 36 "2013-01-01 00" 478
54 35 "2013-01-01 00" 622
55 36 "2013-01-01 00" 1025
56 29 "2013-01-01 00" 374
57 34 "2013-01-01 00" 595
58 32 "2013-01-01 00" 1602
59 30 "2013-01-01 00" 1591
60 30 "2013-01-01 00" 241
61 33 "2013-01-01 00" 618
62 31 "2013-01-01 00" 477
63 27 "2013-01-01 00" 2144
64 34 "2013-01-01 00" 1096
65 28 "2013-01-01 00" 531
66 35 "2013-01-01 00" 1616
67 31 "2013-01-01 00" 1720
68 27 "2013-01-01 00" 935
69 35 "2013-01-01 00" 843
70 30 "2013-01-01 00" 1240
71 28 "2013-01-01 00" 335
72 36 "2013-01-01 00" 418
73 31 "2013-01-01 00" 865
74 34 "2013-01-01 00" 965
75 32 "2013-01-01 00" 952
76 36 "2013-01-01 00" 637
77 29 "2013-01-01 00" 223
78 32 "2013-01-01 00" 1383
79 33 "2013-01-01 00" 1082
80 28 "2013-01-01 00" 434
81 34 "2013-01-01 00" 1154
82 47 "2013-01-01 00" 1097
83 33 "2013-01-01 00" 638
84 46 "2013-01-01 00" 397
85 31 "2013-01-01 00" 1031
86 32 "2013-01-01 00" 1288
87 40 "2013-01-01 00" 853
88 42 "2013-01-01 00" 815
89 38 "2013-01-01 00" 1808
90 40 "2013-01-01 00" 812
91 41 "2013-01-01 00" 2179
92 45 "2013-01-01 00" 480
93 43 "2013-01-01 00" 1477
94 38 "2013-01-01 00" 1443
95 38 "2013-01-01 00" 351
96 45 "2013-01-01 00" 1267
97 45 "2013-01-01 00" 568
98 39 "2013-01-01 00" 677
99 41 "2013-01-01 00" 1900
100 47 "2013-01-01 00" 775
101 46 "2013-01-01 00" 972
102 43 "2013-01-01 00" 1148
103 44 "2013-01-01 00" 1247
104 38 "2013-01-01 00" 700
105 44 "2013-01-01 00" 1514
106 42 "2013-01-01 00" 329
107 47 "2013-01-01 00" 477
108 38 "2013-01-01 00" 1044
109 41 "2013-01-01 00" 1177
110 43 "2013-01-01 00" 1165
111 42 "2013-01-01 00" 1799
112 39 "2013-01-01 00" 953
113 47 "2013-01-01 00" 1079
114 37 "2013-01-01 00" 1072
115 40 "2013-01-01 00" 944
116 39 "2013-01-01 00" 1377
117 46 "2013-01-01 00" 1408
118 43 "2013-01-01 00" 1556
119 45 "2013-01-01 00" 816
120 44 "2013-01-01 00" 786
121 45 "2013-01-01 00" 2098
122 39 "2013-01-01 00" 591
123 38 "2013-01-01 00" 1305
124 41 "2013-01-01 00" 1343
125 42 "2013-01-01 00" 776
126 45 "2013-01-01 00" 1222
127 42 "2013-01-01 00" 1135
128 43 "2013-01-01 00" 793
129 48 "2013-01-01 00" 1466
130 51 "2013-01-01 00" 462
131 52 "2013-01-01 00" 329
132 48 "2013-01-01 00" 1393
133 58 "2013-01-01 00" 653
134 58 "2013-01-01 00" 1184
135 55 "2013-01-01 00" 1770
136 49 "2013-01-01 00" 1223
137 56 "2013-01-01 00" 806
138 51 "2013-01-01 00" 727
139 52 "2013-01-01 00" 534
140 53 "2013-01-01 00" 655
141 50 "2013-01-01 00" 2440
142 54 "2013-01-01 00" 680
143 49 "2013-01-01 00" 994
144 56 "2013-01-01 00" 1800
145 49 "2013-01-01 00" 943
146 54 "2013-01-01 00" 821
147 57 "2013-01-01 00" 1152
148 53 "2013-01-01 00" 732
149 58 "2013-01-01 00" 1146
150 50 "2013-01-01 00" 2832
151 52 "2013-01-01 00" 3455
152 57 "2013-01-01 00" 1038
153 53 "2013-01-01 00" 999
154 48 "2013-01-01 00" 40
155 57 "2013-01-01 00" 275
156 50 "2013-01-01 00" 1177
157 58 "2013-01-01 00" 1639
158 48 "2013-01-01 00" 860
159 55 "2013-01-01 00" 1104
160 54 "2013-01-01 00" 524
161 55 "2013-01-01 00" 2374
162 52 "2013-01-01 00" 670
163 54 "2013-01-01 00" 355
164 49 "2013-01-01 00" 831
165 59 "2013-01-01 00" 495
166 53 "2013-01-01 00" 838
167 50 "2013-01-01 00" 1732
168 56 "2013-01-01 00" 1699
169 56 "2013-01-01 00" 1466
170 51 "2013-01-01 00" 1025
171 51 "2013-01-01 00" 787
172 48 "2013-01-01 00" 1328
173 57 "2013-01-01 00" 765
174 54 "2013-01-01 00" 484
175 58 "2013-01-01 00" 1800
176 61 "2013-01-01 00" 148
177 58 "2013-01-01 00" 1066
178 48 "2013-01-01 00" 1652
179 50 "2013-01-01 00" 1154
180 48 "2013-01-01 00" 1059
181 70 "2013-01-01 00" 978
182 66 "2013-01-01 00" 877
183 53 "2013-01-01 00" 561
184 65 "2013-01-01 00" 823
185 70 "2013-01-01 00" 655
186 61 "2013-01-01 00" 237
187 72 "2013-01-01 00" 1122
188 67 "2013-01-01 00" 613
189 71 "2013-01-01 00" 605
190 68 "2013-01-01 00" 544
191 61 "2013-01-01 00" 1293
192 70 "2013-01-01 00" 593
193 61 "2013-01-01 00" 1288
194 70 "2013-01-01 00" 1299
195 62 "2013-01-01 00" 398
196 69 "2013-01-01 00" 452
197 60 "2013-01-01 00" 425
198 71 "2013-01-01 00" 990
199 70 "2013-01-01 00" 545
200 65 "2013-01-01 00" 53
201 61 "2013-01-01 00" 87
202 61 "2013-01-01 00" 780
203 61 "2013-01-01 00" 846
204 63 "2013-01-01 00" 735
205 71 "2013-01-01 00" 938
206 62 "2013-01-01 00" 714
207 68 "2013-01-01 00" 345
208 64 "2013-01-01 00" 356
209 65 "2013-01-01 00" 16
210 62 "2013-01-01 00" 679
211 72 "2013-01-01 00" 530
212 63 "2013-01-01 00" 240
213 71 "2013-01-01 00" 1268
214 68 "2013-01-01 00" 295
215 70 "2013-01-01 00" 870
216 61 "2013-01-01 00" 881
217 61 "2013-01-01 00" 3372
218 66 "2013-01-01 00" 949
219 69 "2013-01-01 00" 500
220 74 "2013-01-01 00" 1344
221 75 "2013-01-01 00" 990
222 67 "2013-01-01 00" 60
223 75 "2013-01-01 00" 418
224 75 "2013-01-01 00" 968
225 71 "2013-01-01 00" 1587
226 76 "2013-01-01 00" 233
227 74 "2013-01-01 00" 1697
228 69 "2013-01-01 00" 444
229 74 "2013-01-01 00" 4928
230 73 "2013-01-01 00" 725
231 82 "2013-01-01 00" 1008
232 84 "2013-01-01 00" 865
233 80 "2013-01-01 00" 320
234 83 "2013-01-01 00" 873
235 83 "2013-01-01 00" 531
236 77 "2013-01-01 00" 147
237 81 "2013-01-01 00" 195
238 74 "2013-01-01 00" 464
239 78 "2013-01-01 00" 172
240 84 "2013-01-01 00" 415
241 79 "2013-01-01 00" 583
242 75 "2013-01-01 00" 1276
243 84 "2013-01-01 00" 1465
244 80 "2013-01-01 00" 510
245 81 "2013-01-01 00" 888
246 83 "2013-01-01 00" 682
247 83 "2013-01-01 00" 1217
248 80 "2013-01-01 00" 796
249 92 "2013-01-01 00" 782
250 91 "2013-01-01 00" 664
251 80 "2013-01-01 00" 577
252 86 "2013-01-01 00" 11
253 85 "2013-01-01 00" 3042
254 89 "2013-01-01 00" 445
255 88 "2013-01-01 00" 417
256 78 "2013-01-01 00" 71
257 92 "2013-01-01 00" 975
258 87 "2013-01-01 00" 69
259 92 "2013-01-01 00" 695
260 88 "2013-01-01 00" 249
261 90 "2013-01-01 00" 481
262 91 "2013-01-01 00" 1010
263 89 "2013-01-01 00" 821
264 92 "2013-01-01 00" 1061
265 94 "2013-01-01 00" 936
266 96 "2013-01-01 00" 514
267 97 "2013-01-01 00" 1111
268 94 "2013-01-01 00" 509
269 94 "2013-01-01 00" 291
270 96 "2013-01-01 00" 739
271 96 "2013-01-01 00" 222
272 95 "2013-01-01 00" 177
273 97 "2013-01-01 00" 340
274 96 "2013-01-01 00" 450
275 94 "2013-01-01 00" 176
276 100 "2013-01-01 00" 425
277 98 "2013-01-01 00" 164
278 100 "2013-01-01 00" 762
279 98 "2013-01-01 00" 858
280 99 "2013-01-01 00" 1279
281 100 "2013-01-01 00" 104
282 101 "2013-01-01 00" 47
283 103 "2013-01-01 00" 1330
284 106 "2013-01-01 00" 1616
285 102 "2013-01-01 00" 387
286 104 "2013-01-01 00" 315
287 103 "2013-01-01 00" 942
288 106 "2013-01-01 00" 852
289 106 "2013-01-01 00" 500
290 105 "2013-01-01 00" 666
291 105 "2013-01-01 00" 751
292 104 "2013-01-01 00" 796
293 103 "2013-01-01 00" 687
294 104 "2013-01-01 00" 416
295 106 "2013-01-01 00" 786
296 106 "2013-01-01 00" 738
297 108 "2013-01-01 00" 1017
298 107 "2013-01-01 00" 519
299 108 "2013-01-01 00" 796
300 109 "2013-01-01 00" 783
301 112 "2013-01-01 00" 588
302 112 "2013-01-01 00" 530
303 110 "2013-01-01 00" 310
304 110 "2013-01-01 00" 178
305 109 "2013-01-01 00" 1121
306 111 "2013-01-01 00" 406
307 108 "2013-01-01 00" 823
308 110 "2013-01-01 00" 604
309 116 "2013-01-01 00" 514
310 118 "2013-01-01 00" 925
311 113 "2013-01-01 00" 888
312 114 "2013-01-01 00" 669
313 119 "2013-01-01 00" 695
314 115 "2013-01-01 00" 212
315 117 "2013-01-01 00" 704
316 116 "2013-01-01 00" 392
317 115 "2013-01-01 00" 348
318 114 "2013-01-01 00" 882
319 113 "2013-01-01 00" 501
320 118 "2013-01-01 00" 1352
321 117 "2013-01-01 00" 374
322 125 "2013-01-01 00" 577
323 123 "2013-01-01 00" 211
324 122 "2013-01-01 00" 421
325 123 "2013-01-01 00" 820
326 125 "2013-01-01 00" 1144
327 120 "2013-01-01 00" 452
328 121 "2013-01-01 00" 330
329 124 "2013-01-01 00" 462
330 124 "2013-01-01 00" 1587
331 123 "2013-01-01 00" 591
332 122 "2013-01-01 00" 483
333 125 "2013-01-01 00" 650
334 128 "2013-01-01 00" 698
335 126 "2013-01-01 00" 372
336 128 "2013-01-01 00" 1042
337 129 "2013-01-01 00" 464
338 131 "2013-01-01 00" 344
339 132 "2013-01-01 00" 97
340 131 "2013-01-01 00" 834
341 130 "2013-01-01 00" 493
342 129 "2013-01-01 00" 313
343 131 "2013-01-01 00" 473
344 127 "2013-01-01 00" 613
345 138 "2013-01-01 00" 272
346 129 "2013-01-01 00" 268
347 135 "2013-01-01 00" 325
348 128 "2013-01-01 00" 772
349 133 "2013-01-01 00" 306
350 137 "2013-01-01 00" 619
351 136 "2013-01-01 00" 931
352 133 "2013-01-01 00" 413
353 135 "2013-01-01 00" 589
354 136 "2013-01-01 00" 489
355 135 "2013-01-01 00" 776
356 134 "2013-01-01 00" 790
357 142 "2013-01-01 00" 477
358 137 "2013-01-01 00" 552
359 141 "2013-01-01 00" 679
360 143 "2013-01-01 00" 415
361 140 "2013-01-01 00" 479
362 142 "2013-01-01 00" 433
363 141 "2013-01-01 00" 1321
364 139 "2013-01-01 00" 480
365 151 "2013-01-01 00" 840
366 147 "2013-01-01 00" 229
367 144 "2013-01-01 00" 476
368 146 "2013-01-01 00" 516
369 145 "2013-01-01 00" 1133
370 149 "2013-01-01 00" 401
371 148 "2013-01-01 00" 409
372 150 "2013-01-01 00" 355
373 154 "2013-01-01 00" 274
374 151 "2013-01-01 00" 1117
375 152 "2013-01-01 00" 384
376 153 "2013-01-01 00" 295
377 153 "2013-01-01 00" 888
378 155 "2013-01-01 00" 595
379 156 "2013-01-01 00" 489
380 154 "2013-01-01 00" 242
381 159 "2013-01-01 00" 1124
382 160 "2013-01-01 00" 1872
383 157 "2013-01-01 00" 387
384 159 "2013-01-01 00" 667
385 161 "2013-01-01 00" 448
386 164 "2013-01-01 00" 1145
387 164 "2013-01-01 00" 222
388 165 "2013-01-01 00" 307
389 169 "2013-01-01 00" 1046
390 163 "2013-01-01 00" 107
391 163 "2013-01-01 00" 949
392 164 "2013-01-01 00" 376
393 167 "2013-01-01 00" 1072
394 166 "2013-01-01 00" 176
395 168 "2013-01-01 00" 649
396 173 "2013-01-01 00" 336
397 170 "2013-01-01 00" 491
398 170 "2013-01-01 00" 397
399 171 "2013-01-01 00" 337
400 176 "2013-01-01 00" 690
401 170 "2013-01-01 00" 956
402 175 "2013-01-01 00" 705
403 176 "2013-01-01 00" 915
404 179 "2013-01-01 00" 324
405 182 "2013-01-01 00" 220
406 177 "2013-01-01 00" 992
407 174 "2013-01-01 00" 633
408 175 "2013-01-01 00" 734
409 180 "2013-01-01 00" 436
410 180 "2013-01-01 00" 2117
411 181 "2013-01-01 00" 199
412 183 "2013-01-01 00" 439
413 186 "2013-01-01 00" 401
414 186 "2013-01-01 00" 687
415 187 "2013-01-01 00" 616
416 185 "2013-01-01 00" 764
417 185 "2013-01-01 00" 633
418 186 "2013-01-01 00" 95
419 188 "2013-01-01 00" 662
420 189 "2013-01-01 00" 369
421 190 "2013-01-01 00" 239
422 189 "2013-01-01 00" 301
423 189 "2013-01-01 00" 333
424 192 "2013-01-01 00" 208
425 191 "2013-01-01 00" 201
426 193 "2013-01-01 00" 295
427 195 "2013-01-01 00" 677
428 194 "2013-01-01 00" 785
429 197 "2013-01-01 00" 495
430 196 "2013-01-01 00" 456
431 198 "2013-01-01 00" 204
432 199 "2013-01-01 00" 100
433 201 "2013-01-01 00" 156
434 200 "2013-01-01 00" 789
435 203 "2013-01-01 00" 136
436 202 "2013-01-01 00" 696
437 204 "2013-01-01 00" 291
438 208 "2013-01-01 00" 185
439 206 "2013-01-01 00" 645
440 207 "2013-01-01 00" 646
441 213 "2013-01-01 00" 159
442 209 "2013-01-01 00" 541
443 205 "2013-01-01 00" 202
444 211 "2013-01-01 00" 218
445 212 "2013-01-01 00" 99
446 210 "2013-01-01 00" 260
447 214 "2013-01-01 00" 1001
448 216 "2013-01-01 00" 315
449 217 "2013-01-01 00" 103
450 218 "2013-01-01 00" 208
451 220 "2013-01-01 00" 1414
452 222 "2013-01-01 00" 37
453 219 "2013-01-01 00" 898
454 221 "2013-01-01 00" 1652
455 231 "2013-01-01 00" 20
456 224 "2013-01-01 00" 27
457 230 "2013-01-01 00" 152
458 228 "2013-01-01 00" 1536
459 225 "2013-01-01 00" 41
460 227 "2013-01-01 00" 2485
461 232 "2013-01-01 00" 1723
462 226 "2013-01-01 00" 26
463 233 "2013-01-01 00" 1200
464 235 "2013-01-01 00" 828
465 237 "2013-01-01 00" 1283
466 238 "2013-01-01 00" 1704
467 236 "2013-01-01 00" 145
468 240 "2013-01-01 00" 759
469 238 "2013-01-01 00" 1368
470 239 "2013-01-01 00" 772
471 247 "2013-01-01 00" 668
472 245 "2013-01-01 00" 807
473 246 "2013-01-01 00" 543
474 243 "2013-01-01 00" 323
475 250 "2013-01-01 00" 575
476 244 "2013-01-01 00" 1058
477 246 "2013-01-01 00" 868
478 242 "2013-01-01 00" 128
479 259 "2013-01-01 00" 1130
480 254 "2013-01-01 00" 100
481 252 "2013-01-01 00" 698
482 260 "2013-01-01 00" 406
483 255 "2013-01-01 00" 1265
484 248 "2013-01-01 00" 135
485 256 "2013-01-01 00" 789
486 263 "2013-01-01 00" 437
487 257 "2013-01-01 00" 413
488 262 "2013-01-01 00" 335
489 261 "2013-01-01 00" 533
490 266 "2013-01-01 00" 293
491 251 "2013-01-01 00" 13
492 262 "2013-01-01 00" 276
493 262 "2013-01-01 00" 374
494 265 "2013-01-01 00" 1480
495 268 "2013-01-01 00" 401
496 266 "2013-01-01 00" 396
497 269 "2013-01-01 00" 1031
498 264 "2013-01-01 00" 2745
499 268 "2013-01-01 00" 575
500 268 "2013-01-01 00" 777
501 270 "2013-01-01 00" 394
502 267 "2013-01-01 00" 3136
503 272 "2013-01-01 00" 483
504 265 "2013-01-01 00" 680
505 268 "2013-01-01 00" 227
506 273 "2013-01-01 00" 381
507 276 "2013-01-01 00" 373
508 275 "2013-01-01 00" 913
509 274 "2013-01-01 00" 494
510 277 "2013-01-01 00" 283
511 278 "2013-01-01 00" 338
512 279 "2013-01-01 00" 447
513 279 "2013-01-01 00" 183
514 285 "2013-01-01 00" 365
515 283 "2013-01-01 00" 647
516 284 "2013-01-01 00" 390
517 282 "2013-01-01 00" 519
518 287 "2013-01-01 00" 249
519 281 "2013-01-01 00" 72
520 290 "2013-01-01 00" 145
521 289 "2013-01-01 00" 60
522 291 "2013-01-01 00" 535
523 293 "2013-01-01 00" 143
524 296 "2013-01-01 00" 16
525 294 "2013-01-01 00" 403
526 299 "2013-01-01 00" 24
527 297 "2013-01-01 00" 596
528 302 "2013-01-01 00" 340
529 298 "2013-01-01 00" 621
530 301 "2013-01-01 00" 9
531 304 "2013-01-01 00" 897
532 300 "2013-01-01 00" 120
533 315 "2013-01-01 00" 10
534 303 "2013-01-01 00" 907
535 310 "2013-01-01 00" 64
536 307 "2013-01-01 00" 9
537 306 "2013-01-01 00" 247
538 305 "2013-01-01 00" 1785
539 309 "2013-01-01 00" 575
540 308 "2013-01-01 00" 21
541 306 "2013-01-01 00" 361
542 312 "2013-01-01 00" 587
543 313 "2013-01-01 00" 2411
544 319 "2013-01-01 00" 66
545 311 "2013-01-01 00" 198
546 317 "2013-01-01 00" 378
547 316 "2013-01-01 00" 15
548 321 "2013-01-01 00" 154
549 320 "2013-01-01 00" 22
550 325 "2013-01-01 00" 25
551 337 "2013-01-01 00" 1470
552 328 "2013-01-01 00" 170
553 333 "2013-01-01 00" 616
554 336 "2013-01-01 00" 657
555 331 "2013-01-01 00" 291
556 334 "2013-01-01 00" 473
557 327 "2013-01-01 00" 627
558 326 "2013-01-01 00" 104
559 323 "2013-01-01 00" 8
560 324 "2013-01-01 00" 128
561 340 "2013-01-01 00" 60
562 332 "2013-01-01 00" 297
563 339 "2013-01-01 00" 122
564 341 "2013-01-01 00" 5
565 330 "2013-01-01 00" 719
566 347 "2013-01-01 00" 123
567 338 "2013-01-01 00" 8
568 345 "2013-01-01 00" 471
569 343 "2013-01-01 00" 16
570 351 "2013-01-01 00" 308
571 348 "2013-01-01 00" 674
572 335 "2013-01-01 00" 35
573 344 "2013-01-01 00" 20
574 346 "2013-01-01 00" 28
575 359 "2013-01-01 00" 626
576 363 "2013-01-01 00" 158
577 355 "2013-01-01 00" 24
578 354 "2013-01-01 00" 7
579 361 "2013-01-01 00" 162
580 353 "2013-01-01 00" 60
581 364 "2013-01-01 00" 51
582 356 "2013-01-01 00" 3
583 367 "2013-01-01 00" 116
584 362 "2013-01-01 00" 348
585 371 "2013-01-01 00" 16
586 365 "2013-01-01 00" 9
587 377 "2013-01-01 00" 146
588 358 "2013-01-01 00" 200
589 370 "2013-01-01 00" 199
590 372 "2013-01-01 00" 460
591 368 "2013-01-01 00" 101
592 366 "2013-01-01 00" 23
593 373 "2013-01-01 00" 52
594 376 "2013-01-01 00" 118
595 369 "2013-01-01 00" 81
596 380 "2013-01-01 00" 39
597 374 "2013-01-01 00" 236
598 379 "2013-01-01 00" 521
599 383 "2013-01-01 00" 58
600 378 "2013-01-01 00" 12
601 387 "2013-01-01 00" 36
602 398 "2013-01-01 00" 191
603 400 "2013-01-01 00" 1
604 392 "2013-01-01 00" 76
605 384 "2013-01-01 00" 166
606 381 "2013-01-01 00" 51
607 386 "2013-01-01 00" 10
608 388 "2013-01-01 00" 95
609 393 "2013-01-01 00" 92
610 396 "2013-01-01 00" 171
611 391 "2013-01-01 00" 53
612 394 "2013-01-01 00" 243
613 395 "2013-01-01 00" 816
614 397 "2013-01-01 00" 192
615 396 "2013-01-01 00" 481
616 401 "2013-01-01 00" 180
617 399 "2013-01-01 00" 5
618 419 "2013-01-01 00" 60
619 403 "2013-01-01 00" 173
620 403 "2013-01-01 00" 635
621 417 "2013-01-01 00" 271
622 402 "2013-01-01 00" 490
623 405 "2013-01-01 00" 395
624 404 "2013-01-01 00" 496
625 407 "2013-01-01 00" 335
626 405 "2013-01-01 00" 446
627 393 "2013-01-01 00" 407
628 407 "2013-01-01 00" 736
629 409 "2013-01-01 00" 39
630 416 "2013-01-01 00" 296
631 406 "2013-01-01 00" 509
632 404 "2013-01-01 00" 234
633 411 "2013-01-01 00" 93
634 413 "2013-01-01 00" 443
635 414 "2013-01-01 00" 575
636 423 "2013-01-01 00" 12
637 415 "2013-01-01 00" 416
638 410 "2013-01-01 00" 83
639 412 "2013-01-01 00" 42
640 408 "2013-01-01 00" 127
641 420 "2013-01-01 00" 1
642 418 "2013-01-01 00" 329
643 422 "2013-01-01 00" 119
644 427 "2013-01-01 00" 462
645 421 "2013-01-01 00" 203
646 424 "2013-01-01 00" 448
647 426 "2013-01-01 00" 152
648 428 "2013-01-01 00" 133
649 431 "2013-01-01 00" 179
650 444 "2013-01-01 00" 148
651 433 "2013-01-01 00" 503
652 446 "2013-01-01 00" 275
653 438 "2013-01-01 00" 426
654 425 "2013-01-01 00" 202
655 435 "2013-01-01 00" 121
656 436 "2013-01-01 00" 27
657 443 "2013-01-01 00" 38
658 429 "2013-01-01 00" 54
659 442 "2013-01-01 00" 226
660 439 "2013-01-01 00" 519
661 451 "2013-01-01 00" 82
662 450 "2013-01-01 00" 843
663 437 "2013-01-01 00" 575
664 434 "2013-01-01 00" 39
665 449 "2013-01-01 00" 27
666 454 "2013-01-01 00" 3
667 440 "2013-01-01 00" 172
668 445 "2013-01-01 00" 54
669 452 "2013-01-01 00" 78
670 455 "2013-01-01 00" 16
671 453 "2013-01-01 00" 542
672 463 "2013-01-01 00" 125
673 459 "2013-01-01 00" 589
674 462 "2013-01-01 00" 64
675 461 "2013-01-01 00" 2
676 458 "2013-01-01 00" 90
677 469 "2013-01-01 00" 155
678 456 "2013-01-01 00" 94
679 460 "2013-01-01 00" 265
680 457 "2013-01-01 00" 92
681 464 "2013-01-01 00" 24
682 475 "2013-01-01 00" 1
683 470 "2013-01-01 00" 26
684 468 "2013-01-01 00" 7
685 466 "2013-01-01 00" 81
686 477 "2013-01-01 00" 115
687 474 "2013-01-01 00" 40
688 491 "2013-01-01 00" 1
689 476 "2013-01-01 00" 41
690 473 "2013-01-01 00" 4
691 490 "2013-01-01 00" 47
692 478 "2013-01-01 00" 37
693 482 "2013-01-01 00" 1377
694 483 "2013-01-01 00" 1086
695 488 "2013-01-01 00" 820
696 486 "2013-01-01 00" 3
697 496 "2013-01-01 00" 1119
698 480 "2013-01-01 00" 210
699 487 "2013-01-01 00" 1560
700 498 "2013-01-01 00" 31
701 481 "2013-01-01 00" 43
702 489 "2013-01-01 00" 707
703 496 "2013-01-01 00" 672
704 495 "2013-01-01 00" 1553
705 494 "2013-01-01 00" 1552
706 506 "2013-01-01 00" 42
707 516 "2013-01-01 00" 150
708 503 "2013-01-01 00" 3015
709 502 "2013-01-01 00" 1264
710 501 "2013-01-01 00" 951
711 493 "2013-01-01 00" 10
712 511 "2013-01-01 00" 2989
713 508 "2013-01-01 00" 479
714 510 "2013-01-01 00" 10
715 497 "2013-01-01 00" 45
716 512 "2013-01-01 00" 116
717 522 "2013-01-01 00" 250
718 509 "2013-01-01 00" 1948
719 484 "2013-01-01 00" 8
720 492 "2013-01-01 00" 114
721 500 "2013-01-01 00" 36
722 507 "2013-01-01 00" 43
723 514 "2013-01-01 00" 9
724 518 "2013-01-01 00" 2428
725 520 "2013-01-01 00" 72
726 527 "2013-01-01 00" 15
727 517 "2013-01-01 00" 650
728 529 "2013-01-01 00" 636
729 521 "2013-01-01 00" 150
730 499 "2013-01-01 00" 303
731 523 "2013-01-01 00" 6
732 546 "2013-01-01 00" 51
733 528 "2013-01-01 00" 141
734 504 "2013-01-01 00" 5
735 531 "2013-01-01 00" 70
736 550 "2013-01-01 00" 109
737 513 "2013-01-01 00" 4
738 519 "2013-01-01 00" 122
739 524 "2013-01-01 00" 233
740 530 "2013-01-01 00" 470
741 525 "2013-01-01 00" 166
742 539 "2013-01-01 00" 509
743 553 "2013-01-01 00" 11
744 552 "2013-01-01 00" 1381
745 534 "2013-01-01 00" 724
746 535 "2013-01-01 00" 109
747 540 "2013-01-01 00" 620
748 532 "2013-01-01 00" 165
749 551 "2013-01-01 00" 773
750 533 "2013-01-01 00" 184
751 537 "2013-01-01 00" 65
752 543 "2013-01-01 00" 177
753 542 "2013-01-01 00" 878
754 544 "2013-01-01 00" 43
755 557 "2013-01-01 00" 305
756 541 "2013-01-01 00" 179
757 536 "2013-01-01 00" 33
758 549 "2013-01-01 00" 223
759 548 "2013-01-01 00" 18
760 538 "2013-01-01 00" 12
761 558 "2013-01-01 00" 57
762 554 "2013-01-01 00" 145
763 558 "2013-01-01 00" 688
764 547 "2013-01-01 00" 64
765 555 "2013-01-01 00" 562
766 556 "2013-01-01 00" 16
767 555 "2013-01-01 00" 119
768 564 "2013-01-01 00" 34
769 515 "2013-01-01 00" 92
770 562 "2013-01-01 00" 396
771 561 "2013-01-01 00" 162
772 560 "2013-01-01 00" 37
773 545 "2013-01-01 00" 5
774 563 "2013-01-01 00" 37
775 575 "2013-01-01 00" 64
776 578 "2013-01-01 00" 202
777 580 "2013-01-01 00" 42
778 566 "2013-01-01 00" 174
779 569 "2013-01-01 00" 266
780 576 "2013-01-01 00" 10
781 570 "2013-01-01 00" 62
782 573 "2013-01-01 00" 50
783 567 "2013-01-01 00" 25
784 577 "2013-01-01 00" 101
785 572 "2013-01-01 00" 51
786 581 "2013-01-01 00" 494
787 571 "2013-01-01 00" 405
788 583 "2013-01-01 00" 16
789 591 "2013-01-01 00" 56
790 582 "2013-01-01 00" 31
791 574 "2013-01-01 00" 32
792 585 "2013-01-01 00" 397
793 588 "2013-01-01 00" 110
794 579 "2013-01-01 00" 147
795 589 "2013-01-01 00" 236
796 584 "2013-01-01 00" 1
797 594 "2013-01-01 00" 749
798 586 "2013-01-01 00" 4
799 599 "2013-01-01 00" 225
800 595 "2013-01-01 00" 13
801 600 "2013-01-01 00" 219
802 597 "2013-01-01 00" 432
803 596 "2013-01-01 00" 754
804 611 "2013-01-01 00" 16
805 598 "2013-01-01 00" 9
806 603 "2013-01-01 00" 253
807 602 "2013-01-01 00" 419
808 624 "2013-01-01 00" 99
809 606 "2013-01-01 00" 231
810 607 "2013-01-01 00" 320
811 607 "2013-01-01 00" 380
812 593 "2013-01-01 00" 32
813 601 "2013-01-01 00" 104
814 622 "2013-01-01 00" 6
815 605 "2013-01-01 00" 544
816 608 "2013-01-01 00" 243
817 615 "2013-01-01 00" 271
818 612 "2013-01-01 00" 173
819 613 "2013-01-01 00" 539
820 616 "2013-01-01 00" 6
821 616 "2013-01-01 00" 370
822 618 "2013-01-01 00" 393
823 627 "2013-01-01 00" 181
824 619 "2013-01-01 00" 177
825 609 "2013-01-01 00" 97
826 634 "2013-01-01 00" 20
827 617 "2013-01-01 00" 26
828 620 "2013-01-01 00" 178
829 628 "2013-01-01 00" 425
830 621 "2013-01-01 00" 581
831 610 "2013-01-01 00" 80
832 604 "2013-01-01 00" 56
833 625 "2013-01-01 00" 86
834 629 "2013-01-01 00" 23
835 633 "2013-01-01 00" 11
836 635 "2013-01-01 00" 6
837 626 "2013-01-01 00" 14
838 631 "2013-01-01 00" 443
839 644 "2013-01-01 00" 268
840 637 "2013-01-01 00" 23
841 632 "2013-01-01 00" 127
842 641 "2013-01-01 00" 154
843 636 "2013-01-01 00" 40
844 647 "2013-01-01 00" 20
845 639 "2013-01-01 00" 36
846 645 "2013-01-01 00" 157
847 658 "2013-01-01 00" 152
848 640 "2013-01-01 00" 5
849 657 "2013-01-01 00" 49
850 651 "2013-01-01 00" 9
851 656 "2013-01-01 00" 15
852 646 "2013-01-01 00" 53
853 654 "2013-01-01 00" 22
854 655 "2013-01-01 00" 224
855 643 "2013-01-01 00" 11
856 648 "2013-01-01 00" 1
857 650 "2013-01-01 00" 79
858 653 "2013-01-01 00" 67
859 652 "2013-01-01 00" 402
860 677 "2013-01-01 00" 92
861 662 "2013-01-01 00" 50
862 660 "2013-01-01 00" 189
863 665 "2013-01-01 00" 5
864 649 "2013-01-01 00" 74
865 659 "2013-01-01 00" 131
866 666 "2013-01-01 00" 7
867 671 "2013-01-01 00" 7
868 664 "2013-01-01 00" 814
869 670 "2013-01-01 00" 39
870 667 "2013-01-01 00" 43
871 675 "2013-01-01 00" 45
872 638 "2013-01-01 00" 15
873 661 "2013-01-01 00" 40
874 663 "2013-01-01 00" 3
875 674 "2013-01-01 00" 107
876 676 "2013-01-01 00" 2417
877 669 "2013-01-01 00" 17
878 672 "2013-01-01 00" 5176
879 688 "2013-01-01 00" 36
880 680 "2013-01-01 00" 1079
881 700 "2013-01-01 00" 132
882 683 "2013-01-01 00" 1243
883 686 "2013-01-01 00" 1202
884 678 "2013-01-01 00" 30
885 689 "2013-01-01 00" 5010
886 685 "2013-01-01 00" 2283
887 681 "2013-01-01 00" 2144
888 682 "2013-01-01 00" 1331
889 702 "2013-01-01 00" 1478
890 684 "2013-01-01 00" 3420
891 668 "2013-01-01 00" 123
892 687 "2013-01-01 00" 1778
893 696 "2013-01-01 00" 2
894 690 "2013-01-01 00" 4101
895 690 "2013-01-01 00" 2050
896 695 "2013-01-01 00" 4218
897 673 "2013-01-01 00" 4
898 709 "2013-01-01 00" 3
899 693 "2013-01-01 00" 1519
900 692 "2013-01-01 00" 2838
901 694 "2013-01-01 00" 1027
902 705 "2013-01-01 00" 5301
903 679 "2013-01-01 00" 6
904 691 "2013-01-01 00" 4058
905 706 "2013-01-01 00" 2156
906 703 "2013-01-01 00" 5880
907 705 "2013-01-01 00" 3794
908 706 "2013-01-01 00" 2519
909 699 "2013-01-01 00" 445
910 704 "2013-01-01 00" 1727
911 703 "2013-01-01 00" 1275
912 714 "2013-01-01 00" 2825
913 712 "2013-01-01 00" 6
914 731 "2013-01-01 00" 943
915 717 "2013-01-01 00" 11
916 712 "2013-01-01 00" 6435
917 712 "2013-01-01 00" 10358
918 716 "2013-01-01 00" 2220
919 713 "2013-01-01 00" 2162
920 715 "2013-01-01 00" 1212
921 712 "2013-01-01 00" 1744
922 710 "2013-01-01 00" 1444
923 711 "2013-01-01 00" 1976
924 718 "2013-01-01 00" 10
925 722 "2013-01-01 00" 1395
926 721 "2013-01-01 00" 1484
927 721 "2013-01-01 00" 854
928 723 "2013-01-01 00" 2118
929 730 "2013-01-01 00" 2474
930 728 "2013-01-01 00" 2720
931 727 "2013-01-01 00" 1247
932 726 "2013-01-01 00" 3277
933 708 "2013-01-01 00" 109
934 707 "2013-01-01 00" 10
935 727 "2013-01-01 00" 958
936 740 "2013-01-01 00" 36
937 729 "2013-01-01 00" 1437
938 735 "2013-01-01 00" 29
939 736 "2013-01-01 00" 1537
940 732 "2013-01-01 00" 2
941 737 "2013-01-01 00" 1006
942 738 "2013-01-01 00" 785
943 748 "2013-01-01 00" 71
944 742 "2013-01-01 00" 1387
945 719 "2013-01-01 00" 3
946 724 "2013-01-01 00" 3
947 743 "2013-01-01 00" 91
948 697 "2013-01-01 00" 8
949 749 "2013-01-01 00" 4
950 734 "2013-01-01 00" 9
951 741 "2013-01-01 00" 2
952 747 "2013-01-01 00" 3024
953 744 "2013-01-01 00" 899
954 739 "2013-01-01 00" 1042
955 753 "2013-01-01 00" 130
956 756 "2013-01-01 00" 3
957 745 "2013-01-01 00" 18
958 746 "2013-01-01 00" 93
959 752 "2013-01-01 00" 629
960 757 "2013-01-01 00" 77
961 755 "2013-01-01 00" 222
962 751 "2013-01-01 00" 175
963 764 "2013-01-01 00" 122
964 761 "2013-01-01 00" 327
965 769 "2013-01-01 00" 11
966 772 "2013-01-01 00" 2
967 754 "2013-01-01 00" 64
968 770 "2013-01-01 00" 77
969 762 "2013-01-01 00" 28
970 771 "2013-01-01 00" 12
971 759 "2013-01-01 00" 79
972 774 "2013-01-01 00" 86
973 763 "2013-01-01 00" 6
974 758 "2013-01-01 00" 47
975 776 "2013-01-01 00" 24
976 760 "2013-01-01 00" 34
977 768 "2013-01-01 00" 14
978 767 "2013-01-01 00" 1
979 781 "2013-01-01 00" 4
980 784 "2013-01-01 00" 1
981 775 "2013-01-01 00" 9
982 778 "2013-01-01 00" 409
983 787 "2013-01-01 00" 15
984 788 "2013-01-01 00" 266
985 783 "2013-01-01 00" 750
986 782 "2013-01-01 00" 1098
987 791 "2013-01-01 00" 49
988 779 "2013-01-01 00" 166
989 802 "2013-01-01 00" 2
990 792 "2013-01-01 00" 54
991 785 "2013-01-01 00" 241
992 780 "2013-01-01 00" 14
993 799 "2013-01-01 00" 40
994 789 "2013-01-01 00" 4
995 793 "2013-01-01 00" 1
996 795 "2013-01-01 00" 1303
997 777 "2013-01-01 00" 56
998 806 "2013-01-01 00" 11
999 794 "2013-01-01 00" 18
1000 800 "2013-01-01 00" 11
1001 801 "2013-01-01 00" 39
1002 808 "2013-01-01 00" 1
1003 804 "2013-01-01 00" 139
1004 790 "2013-01-01 00" 161
1005 812 "2013-01-01 00" 1
1006 811 "2013-01-01 00" 66
1007 820 "2013-01-01 00" 1
1008 803 "2013-01-01 00" 105
1009 798 "2013-01-01 00" 267
1010 805 "2013-01-01 00" 158
1011 815 "2013-01-01 00" 129
1012 796 "2013-01-01 00" 29
1013 809 "2013-01-01 00" 95
1014 824 "2013-01-01 00" 3
1015 816 "2013-01-01 00" 83
1016 819 "2013-01-01 00" 8
1017 807 "2013-01-01 00" 10
1018 817 "2013-01-01 00" 4
1019 834 "2013-01-01 00" 40
1020 830 "2013-01-01 00" 931
1021 813 "2013-01-01 00" 313
1022 818 "2013-01-01 00" 13
1023 826 "2013-01-01 00" 29
1024 827 "2013-01-01 00" 214
1025 837 "2013-01-01 00" 4
1026 821 "2013-01-01 00" 5
1027 835 "2013-01-01 00" 131
1028 822 "2013-01-01 00" 17
1029 823 "2013-01-01 00" 56
1030 842 "2013-01-01 00" 160
1031 825 "2013-01-01 00" 30
1032 831 "2013-01-01 00" 1
1033 828 "2013-01-01 00" 10
1034 839 "2013-01-01 00" 24
1035 847 "2013-01-01 00" 6
1036 810 "2013-01-01 00" 16
1037 829 "2013-01-01 00" 40
1038 832 "2013-01-01 00" 15
1039 846 "2013-01-01 00" 13
1040 850 "2013-01-01 00" 89
1041 843 "2013-01-01 00" 4
1042 833 "2013-01-01 00" 574
1043 836 "2013-01-01 00" 622
1044 844 "2013-01-01 00" 10
1045 838 "2013-01-01 00" 1
1046 849 "2013-01-01 00" 93
1047 848 "2013-01-01 00" 26
1048 845 "2013-01-01 00" 5
1049 852 "2013-01-01 00" 143
1050 854 "2013-01-01 00" 25
1051 851 "2013-01-01 00" 4
1052 853 "2013-01-01 00" 13
1053 857 "2013-01-01 00" 21
1054 856 "2013-01-01 00" 275
1055 861 "2013-01-01 00" 30
1056 865 "2013-01-01 00" 27
1057 858 "2013-01-01 00" 225
1058 863 "2013-01-01 00" 17
1059 859 "2013-01-01 00" 8
1060 867 "2013-01-01 00" 8
1061 871 "2013-01-01 00" 4
1062 868 "2013-01-01 00" 205
1063 869 "2013-01-01 00" 9
1064 872 "2013-01-01 00" 19
1065 870 "2013-01-01 00" 38
1066 873 "2013-01-01 00" 23
1067 875 "2013-01-01 00" 6
1068 876 "2013-01-01 00" 27
1069 877 "2013-01-01 00" 4
1070 879 "2013-01-01 00" 3
1071 874 "2013-01-01 00" 3
1072 880 "2013-01-01 00" 29
1073 878 "2013-01-01 00" 10
1074 883 "2013-01-01 00" 26
1075 882 "2013-01-01 00" 20
1076 884 "2013-01-01 00" 10
1077 892 "2013-01-01 00" 12
1078 885 "2013-01-01 00" 10
1079 887 "2013-01-01 00" 2
1080 894 "2013-01-01 00" 1
1081 891 "2013-01-01 00" 92
1082 890 "2013-01-01 00" 6
1083 886 "2013-01-01 00" 1
1084 888 "2013-01-01 00" 15
1085 897 "2013-01-01 00" 27
1086 898 "2013-01-01 00" 9
1087 901 "2013-01-01 00" 174
1088 904 "2013-01-01 00" 5
1089 893 "2013-01-01 00" 1
1090 905 "2013-01-01 00" 8
1091 895 "2013-01-01 00" 9
1092 902 "2013-01-01 00" 6
1093 900 "2013-01-01 00" 1
1094 906 "2013-01-01 00" 5
1095 909 "2013-01-01 00" 103
1096 911 "2013-01-01 00" 131
1097 918 "2013-01-01 00" 60
1098 912 "2013-01-01 00" 72
1099 915 "2013-01-01 00" 315
1100 917 "2013-01-01 00" 7
1101 920 "2013-01-01 00" 7
1102 913 "2013-01-01 00" 76
1103 923 "2013-01-01 00" 21
1104 910 "2013-01-01 00" 13
1105 919 "2013-01-01 00" 13
1106 921 "2013-01-01 00" 32
1107 925 "2013-01-01 00" 44
1108 930 "2013-01-01 00" 15
1109 926 "2013-01-01 00" 349
1110 928 "2013-01-01 00" 13
1111 931 "2013-01-01 00" 1057
1112 932 "2013-01-01 00" 158
1113 927 "2013-01-01 00" 43
1114 953 "2013-01-01 00" 19
1115 929 "2013-01-01 00" 10
1116 933 "2013-01-01 00" 433
1117 934 "2013-01-01 00" 626
1118 939 "2013-01-01 00" 545
1119 935 "2013-01-01 00" 458
1120 937 "2013-01-01 00" 766
1121 949 "2013-01-01 00" 12
1122 938 "2013-01-01 00" 679
1123 942 "2013-01-01 00" 332
1124 936 "2013-01-01 00" 350
1125 940 "2013-01-01 00" 575
1126 944 "2013-01-01 00" 384
1127 945 "2013-01-01 00" 29
1128 943 "2013-01-01 00" 290
1129 946 "2013-01-01 00" 54
1130 952 "2013-01-01 00" 25
1131 947 "2013-01-01 00" 134
1132 950 "2013-01-01 00" 2
1133 941 "2013-01-01 00" 3
1134 954 "2013-01-01 00" 14
1135 957 "2013-01-01 00" 25
1136 963 "2013-01-01 00" 19
1137 965 "2013-01-01 00" 6
1138 955 "2013-01-01 00" 258
1139 948 "2013-01-01 00" 21
1140 956 "2013-01-01 00" 34
1141 967 "2013-01-01 00" 10
1142 960 "2013-01-01 00" 11
1143 958 "2013-01-01 00" 2
1144 959 "2013-01-01 00" 81
1145 961 "2013-01-01 00" 141
1146 968 "2013-01-01 00" 47
1147 969 "2013-01-01 00" 73
1148 964 "2013-01-01 00" 10
1149 966 "2013-01-01 00" 75
1150 971 "2013-01-01 00" 27
1151 970 "2013-01-01 00" 10
1152 974 "2013-01-01 00" 187
1153 972 "2013-01-01 00" 45
1154 980 "2013-01-01 00" 15
1155 977 "2013-01-01 00" 4
1156 983 "2013-01-01 00" 14
1157 982 "2013-01-01 00" 30
1158 988 "2013-01-01 00" 47
1159 989 "2013-01-01 00" 1000
1160 997 "2013-01-01 00" 3
1161 990 "2013-01-01 00" 3
1162 1000 "2013-01-01 00" 21
1163 993 "2013-01-01 00" 2
1164 991 "2013-01-01 00" 8
1165 1001 "2013-01-01 00" 22
1166 1005 "2013-01-01 00" 4
1167 995 "2013-01-01 00" 41
1168 1002 "2013-01-01 00" 14
1169 1006 "2013-01-01 00" 42
1170 1010 "2013-01-01 00" 10
1171 999 "2013-01-01 00" 18
1172 1004 "2013-01-01 00" 2
1173 1003 "2013-01-01 00" 9
1174 1007 "2013-01-01 00" 1
1175 1008 "2013-01-01 00" 4
1176 1014 "2013-01-01 00" 54
1177 1009 "2013-01-01 00" 6
1178 1011 "2013-01-01 00" 1
1179 1013 "2013-01-01 00" 89
1180 1017 "2013-01-01 00" 18
1181 1018 "2013-01-01 00" 2
1182 1012 "2013-01-01 00" 250
1183 1016 "2013-01-01 00" 34
1184 1020 "2013-01-01 00" 3
1185 1021 "2013-01-01 00" 5
1186 1030 "2013-01-01 00" 25
1187 1027 "2013-01-01 00" 55
1188 1024 "2013-01-01 00" 2
1189 1022 "2013-01-01 00" 341
1190 1028 "2013-01-01 00" 40
1191 1023 "2013-01-01 00" 11
1192 1031 "2013-01-01 00" 2
1193 1035 "2013-01-01 00" 18
1194 1029 "2013-01-01 00" 25
1195 1032 "2013-01-01 00" 10
1196 1036 "2013-01-01 00" 32
1197 1037 "2013-01-01 00" 10
1198 1034 "2013-01-01 00" 13
1199 1039 "2013-01-01 00" 2
1200 1042 "2013-01-01 00" 26
1201 1046 "2013-01-01 00" 16
1202 1038 "2013-01-01 00" 9
1203 1050 "2013-01-01 00" 30
1204 1055 "2013-01-01 00" 12
1205 1040 "2013-01-01 00" 1
1206 1052 "2013-01-01 00" 68
1207 1045 "2013-01-01 00" 91
1208 1054 "2013-01-01 00" 481
1209 1051 "2013-01-01 00" 6
1210 1049 "2013-01-01 00" 1
1211 1057 "2013-01-01 00" 196
1212 1056 "2013-01-01 00" 102
1213 1059 "2013-01-01 00" 397
1214 1058 "2013-01-01 00" 26
1215 1062 "2013-01-01 00" 166
1216 1063 "2013-01-01 00" 163
1217 1061 "2013-01-01 00" 26
1218 1060 "2013-01-01 00" 11
1219 1067 "2013-01-01 00" 61
1220 1066 "2013-01-01 00" 13
1221 1070 "2013-01-01 00" 206
1222 1068 "2013-01-01 00" 203
1223 1072 "2013-01-01 00" 18
1224 1071 "2013-01-01 00" 34
1225 1077 "2013-01-01 00" 7
1226 1079 "2013-01-01 00" 4
1227 1078 "2013-01-01 00" 206
1228 1075 "2013-01-01 00" 3
1229 1076 "2013-01-01 00" 38
1230 1074 "2013-01-01 00" 7
1231 1082 "2013-01-01 00" 62
1232 1083 "2013-01-01 00" 1
1233 1081 "2013-01-01 00" 15
1234 1080 "2013-01-01 00" 22
1235 1086 "2013-01-01 00" 107
1236 1084 "2013-01-01 00" 14
1237 1088 "2013-01-01 00" 9
1238 1085 "2013-01-01 00" 20
1239 1093 "2013-01-01 00" 57
1240 1097 "2013-01-01 00" 19
1241 1089 "2013-01-01 00" 14
1242 1098 "2013-01-01 00" 16
1243 1090 "2013-01-01 00" 2
1244 1099 "2013-01-01 00" 6
1245 1101 "2013-01-01 00" 19
1246 1102 "2013-01-01 00" 199
1247 1096 "2013-01-01 00" 1
1248 1095 "2013-01-01 00" 136
1249 1133 "2013-01-01 00" 9
1250 1106 "2013-01-01 00" 49
1251 1105 "2013-01-01 00" 18
1252 1100 "2013-01-01 00" 13
1253 1107 "2013-01-01 00" 441
1254 1116 "2013-01-01 00" 266
1255 1110 "2013-01-01 00" 444
1256 1115 "2013-01-01 00" 23
1257 1109 "2013-01-01 00" 216
1258 1108 "2013-01-01 00" 835
1259 1112 "2013-01-01 00" 237
1260 1117 "2013-01-01 00" 204
1261 1112 "2013-01-01 00" 261
1262 1112 "2013-01-01 00" 566
1263 1114 "2013-01-01 00" 466
1264 1111 "2013-01-01 00" 330
1265 1118 "2013-01-01 00" 475
1266 1122 "2013-01-01 00" 455
1267 1120 "2013-01-01 00" 483
1268 1125 "2013-01-01 00" 12
1269 1124 "2013-01-01 00" 8
1270 1126 "2013-01-01 00" 37
1271 1121 "2013-01-01 00" 2
1272 1129 "2013-01-01 00" 461
1273 1128 "2013-01-01 00" 9
1274 1130 "2013-01-01 00" 20
1275 1134 "2013-01-01 00" 10
1276 1131 "2013-01-01 00" 8
1277 1136 "2013-01-01 00" 13
1278 1127 "2013-01-01 00" 62
1279 1132 "2013-01-01 00" 33
1280 1150 "2013-01-01 00" 1
1281 1135 "2013-01-01 00" 61
1282 1146 "2013-01-01 00" 24
1283 1140 "2013-01-01 00" 136
1284 1142 "2013-01-01 00" 162
1285 1139 "2013-01-01 00" 50
1286 1141 "2013-01-01 00" 8
1287 1148 "2013-01-01 00" 58
1288 1145 "2013-01-01 00" 108
1289 1144 "2013-01-01 00" 31
1290 1154 "2013-01-01 00" 134
1291 1147 "2013-01-01 00" 35
1292 1152 "2013-01-01 00" 12
1293 1151 "2013-01-01 00" 3
1294 1149 "2013-01-01 00" 49
1295 1153 "2013-01-01 00" 146
1296 1155 "2013-01-01 00" 217
1297 1156 "2013-01-01 00" 25
1298 1160 "2013-01-01 00" 98
1299 1157 "2013-01-01 00" 460
1300 1161 "2013-01-01 00" 41
1301 1162 "2013-01-01 00" 179
1302 1159 "2013-01-01 00" 256
1303 1165 "2013-01-01 00" 438
1304 1163 "2013-01-01 00" 82
1305 1166 "2013-01-01 00" 5
1306 1171 "2013-01-01 00" 8
1307 1167 "2013-01-01 00" 237
1308 1164 "2013-01-01 00" 12
1309 1169 "2013-01-01 00" 159
1310 1168 "2013-01-01 00" 294
1311 1170 "2013-01-01 00" 173
1312 1174 "2013-01-01 00" 41
1313 1172 "2013-01-01 00" 372
1314 1177 "2013-01-01 00" 14
1315 1176 "2013-01-01 00" 59
1316 1175 "2013-01-01 00" 315
1317 1180 "2013-01-01 00" 173
1318 1179 "2013-01-01 00" 6
1319 1182 "2013-01-01 00" 177
1320 1186 "2013-01-01 00" 143
1321 1191 "2013-01-01 00" 126
1322 1185 "2013-01-01 00" 18
1323 1189 "2013-01-01 00" 23
1324 1181 "2013-01-01 00" 26
1325 1193 "2013-01-01 00" 37
1326 1190 "2013-01-01 00" 32
1327 1188 "2013-01-01 00" 1
1328 1202 "2013-01-01 00" 1
1329 1200 "2013-01-01 00" 64
1330 1196 "2013-01-01 00" 79
1331 1198 "2013-01-01 00" 319
1332 1192 "2013-01-01 00" 8
1333 1201 "2013-01-01 00" 21
1334 1199 "2013-01-01 00" 4
1335 1195 "2013-01-01 00" 3
1336 1203 "2013-01-01 00" 96
1337 1204 "2013-01-01 00" 155
1338 1210 "2013-01-01 00" 1
1339 1207 "2013-01-01 00" 11
1340 1208 "2013-01-01 00" 41
1341 1212 "2013-01-01 00" 3
1342 1209 "2013-01-01 00" 63
1343 1213 "2013-01-01 00" 110
1344 1215 "2013-01-01 00" 217
1345 1211 "2013-01-01 00" 3
1346 1218 "2013-01-01 00" 2
1347 1217 "2013-01-01 00" 3
1348 1214 "2013-01-01 00" 39
1349 1220 "2013-01-01 00" 469
1350 1222 "2013-01-01 00" 1
1351 1221 "2013-01-01 00" 1
1352 1223 "2013-01-01 00" 342
1353 1225 "2013-01-01 00" 165
1354 1227 "2013-01-01 00" 1
1355 1224 "2013-01-01 00" 3
1356 1226 "2013-01-01 00" 21
1357 1230 "2013-01-01 00" 131
1358 1236 "2013-01-01 00" 1
1359 1233 "2013-01-01 00" 324
1360 1237 "2013-01-01 00" 277
1361 1239 "2013-01-01 00" 84
1362 1237 "2013-01-01 00" 507
1363 1228 "2013-01-01 00" 11
1364 1229 "2013-01-01 00" 22
1365 1244 "2013-01-01 00" 20
1366 1235 "2013-01-01 00" 92
1367 1241 "2013-01-01 00" 39
1368 1243 "2013-01-01 00" 48
1369 1234 "2013-01-01 00" 5
1370 1238 "2013-01-01 00" 3
1371 1248 "2013-01-01 00" 9
1372 1240 "2013-01-01 00" 7
1373 1247 "2013-01-01 00" 53
1374 1245 "2013-01-01 00" 9
1375 1249 "2013-01-01 00" 29
1376 1242 "2013-01-01 00" 17
1377 1251 "2013-01-01 00" 9
1378 1252 "2013-01-01 00" 55
1379 1253 "2013-01-01 00" 51
1380 1255 "2013-01-01 00" 51
1381 1257 "2013-01-01 00" 66
1382 1250 "2013-01-01 00" 1
1383 1260 "2013-01-01 00" 133
1384 1256 "2013-01-01 00" 5
1385 1268 "2013-01-01 00" 6
1386 1258 "2013-01-01 00" 69
1387 1254 "2013-01-01 00" 28
1388 1263 "2013-01-01 00" 103
1389 1259 "2013-01-01 00" 138
1390 1262 "2013-01-01 00" 183
1391 1269 "2013-01-01 00" 63
1392 1264 "2013-01-01 00" 1601
1393 1266 "2013-01-01 00" 874
1394 1275 "2013-01-01 00" 271
1395 1274 "2013-01-01 00" 83
1396 1273 "2013-01-01 00" 4
1397 1271 "2013-01-01 00" 14
1398 1272 "2013-01-01 00" 13
1399 1277 "2013-01-01 00" 5
1400 1276 "2013-01-01 00" 13
1401 1280 "2013-01-01 00" 15
1402 1279 "2013-01-01 00" 46
1403 1278 "2013-01-01 00" 46
1404 1283 "2013-01-01 00" 20
1405 1281 "2013-01-01 00" 19
1406 1284 "2013-01-01 00" 115
1407 1288 "2013-01-01 00" 18
1408 1285 "2013-01-01 00" 41
1409 1289 "2013-01-01 00" 13
1410 1286 "2013-01-01 00" 26
1411 1287 "2013-01-01 00" 21
1412 1291 "2013-01-01 00" 2
1413 1293 "2013-01-01 00" 3
1414 1297 "2013-01-01 00" 1
1415 1298 "2013-01-01 00" 5
1416 1 "2013-01-01 01" 27
1417 3 "2013-01-01 01" 79
1418 2 "2013-01-01 01" 1042
1419 3 "2013-01-01 01" 336
1420 4 "2013-01-01 01" 1031
1421 5 "2013-01-01 01" 1534
1422 6 "2013-01-01 01" 483
1423 6 "2013-01-01 01" 537
1424 7 "2013-01-01 01" 97
1425 8 "2013-01-01 01" 853
1426 7 "2013-01-01 01" 905
1427 11 "2013-01-01 01" 365
1428 9 "2013-01-01 01" 734
1429 12 "2013-01-01 01" 216
1430 12 "2013-01-01 01" 279
1431 12 "2013-01-01 01" 349
1432 10 "2013-01-01 01" 1187
1433 10 "2013-01-01 01" 404
1434 9 "2013-01-01 01" 114
1435 16 "2013-01-01 01" 1469
1436 16 "2013-01-01 01" 404
1437 15 "2013-01-01 01" 285
1438 17 "2013-01-01 01" 709
1439 14 "2013-01-01 01" 703
1440 14 "2013-01-01 01" 269
1441 15 "2013-01-01 01" 426
1442 26 "2013-01-01 01" 288
1443 20 "2013-01-01 01" 185
1444 14 "2013-01-01 01" 189
1445 20 "2013-01-01 01" 176
1446 19 "2013-01-01 01" 358
1447 21 "2013-01-01 01" 111
1448 26 "2013-01-01 01" 496
1449 25 "2013-01-01 01" 112
1450 23 "2013-01-01 01" 330
1451 20 "2013-01-01 01" 571
1452 18 "2013-01-01 01" 685
1453 22 "2013-01-01 01" 328
1454 22 "2013-01-01 01" 225
1455 26 "2013-01-01 01" 1039
1456 25 "2013-01-01 01" 693
1457 19 "2013-01-01 01" 528
1458 24 "2013-01-01 01" 341
1459 24 "2013-01-01 01" 554
1460 22 "2013-01-01 01" 629
1461 23 "2013-01-01 01" 479
1462 21 "2013-01-01 01" 95
1463 21 "2013-01-01 01" 564
1464 18 "2013-01-01 01" 4
1465 25 "2013-01-01 01" 496
1466 18 "2013-01-01 01" 440
1467 27 "2013-01-01 01" 61
1468 36 "2013-01-01 01" 322
1469 35 "2013-01-01 01" 288
1470 36 "2013-01-01 01" 733
1471 29 "2013-01-01 01" 199
1472 34 "2013-01-01 01" 413
1473 32 "2013-01-01 01" 1045
1474 30 "2013-01-01 01" 1070
1475 30 "2013-01-01 01" 96
1476 33 "2013-01-01 01" 379
1477 31 "2013-01-01 01" 267
1478 27 "2013-01-01 01" 1009
1479 34 "2013-01-01 01" 745
1480 28 "2013-01-01 01" 424
1481 35 "2013-01-01 01" 1449
1482 31 "2013-01-01 01" 1162
1483 27 "2013-01-01 01" 695
1484 35 "2013-01-01 01" 613
1485 30 "2013-01-01 01" 828
1486 28 "2013-01-01 01" 199
1487 36 "2013-01-01 01" 213
1488 31 "2013-01-01 01" 611
1489 34 "2013-01-01 01" 578
1490 32 "2013-01-01 01" 656
1491 36 "2013-01-01 01" 416
1492 29 "2013-01-01 01" 139
1493 32 "2013-01-01 01" 1292
1494 33 "2013-01-01 01" 754
1495 28 "2013-01-01 01" 171
1496 34 "2013-01-01 01" 743
1497 47 "2013-01-01 01" 649
1498 33 "2013-01-01 01" 415
1499 46 "2013-01-01 01" 202
1500 31 "2013-01-01 01" 650
1501 32 "2013-01-01 01" 855
1502 40 "2013-01-01 01" 555
1503 42 "2013-01-01 01" 522
1504 38 "2013-01-01 01" 1171
1505 40 "2013-01-01 01" 453
1506 41 "2013-01-01 01" 1380
1507 45 "2013-01-01 01" 304
1508 43 "2013-01-01 01" 699
1509 38 "2013-01-01 01" 1039
1510 38 "2013-01-01 01" 246
1511 45 "2013-01-01 01" 776
1512 45 "2013-01-01 01" 338
1513 39 "2013-01-01 01" 403
1514 41 "2013-01-01 01" 1106
1515 47 "2013-01-01 01" 420
1516 46 "2013-01-01 01" 674
1517 43 "2013-01-01 01" 829
1518 44 "2013-01-01 01" 830
1519 38 "2013-01-01 01" 493
1520 44 "2013-01-01 01" 992
1521 42 "2013-01-01 01" 227
1522 47 "2013-01-01 01" 332
1523 38 "2013-01-01 01" 627
1524 41 "2013-01-01 01" 663
1525 43 "2013-01-01 01" 715
1526 42 "2013-01-01 01" 1073
1527 39 "2013-01-01 01" 557
1528 47 "2013-01-01 01" 639
1529 37 "2013-01-01 01" 700
1530 40 "2013-01-01 01" 611
1531 39 "2013-01-01 01" 795
1532 46 "2013-01-01 01" 904
1533 43 "2013-01-01 01" 975
1534 45 "2013-01-01 01" 568
1535 44 "2013-01-01 01" 448
1536 45 "2013-01-01 01" 1276
1537 39 "2013-01-01 01" 359
1538 38 "2013-01-01 01" 848
1539 41 "2013-01-01 01" 944
1540 42 "2013-01-01 01" 568
1541 45 "2013-01-01 01" 847
1542 42 "2013-01-01 01" 742
1543 43 "2013-01-01 01" 522
1544 48 "2013-01-01 01" 954
1545 51 "2013-01-01 01" 375
1546 52 "2013-01-01 01" 171
1547 48 "2013-01-01 01" 732
1548 58 "2013-01-01 01" 295
1549 58 "2013-01-01 01" 658
1550 55 "2013-01-01 01" 1076
1551 49 "2013-01-01 01" 703
1552 56 "2013-01-01 01" 535
1553 51 "2013-01-01 01" 426
1554 52 "2013-01-01 01" 298
1555 53 "2013-01-01 01" 432
1556 50 "2013-01-01 01" 1604
1557 54 "2013-01-01 01" 469
1558 49 "2013-01-01 01" 659
1559 56 "2013-01-01 01" 910
1560 49 "2013-01-01 01" 847
1561 54 "2013-01-01 01" 604
1562 57 "2013-01-01 01" 552
1563 53 "2013-01-01 01" 474
1564 58 "2013-01-01 01" 574
1565 50 "2013-01-01 01" 2288
1566 52 "2013-01-01 01" 2208
1567 57 "2013-01-01 01" 648
1568 53 "2013-01-01 01" 574
1569 48 "2013-01-01 01" 45
1570 57 "2013-01-01 01" 120
1571 50 "2013-01-01 01" 690
1572 58 "2013-01-01 01" 910
1573 48 "2013-01-01 01" 605
1574 55 "2013-01-01 01" 578
1575 54 "2013-01-01 01" 376
1576 55 "2013-01-01 01" 1183
1577 52 "2013-01-01 01" 394
1578 54 "2013-01-01 01" 257
1579 49 "2013-01-01 01" 595
1580 59 "2013-01-01 01" 239
1581 53 "2013-01-01 01" 594
1582 50 "2013-01-01 01" 925
1583 56 "2013-01-01 01" 973
1584 56 "2013-01-01 01" 956
1585 51 "2013-01-01 01" 544
1586 51 "2013-01-01 01" 540
1587 48 "2013-01-01 01" 630
1588 57 "2013-01-01 01" 424
1589 54 "2013-01-01 01" 290
1590 58 "2013-01-01 01" 917
1591 61 "2013-01-01 01" 156
1592 58 "2013-01-01 01" 500
1593 48 "2013-01-01 01" 1057
1594 50 "2013-01-01 01" 495
1595 48 "2013-01-01 01" 865
1596 70 "2013-01-01 01" 596
1597 66 "2013-01-01 01" 523
1598 53 "2013-01-01 01" 355
1599 65 "2013-01-01 01" 478
1600 70 "2013-01-01 01" 406
1601 61 "2013-01-01 01" 310
1602 72 "2013-01-01 01" 569
1603 67 "2013-01-01 01" 353
1604 71 "2013-01-01 01" 293
1605 68 "2013-01-01 01" 250
1606 61 "2013-01-01 01" 981
1607 70 "2013-01-01 01" 293
1608 61 "2013-01-01 01" 1166
1609 70 "2013-01-01 01" 653
1610 62 "2013-01-01 01" 267
1611 69 "2013-01-01 01" 237
1612 60 "2013-01-01 01" 253
1613 71 "2013-01-01 01" 521
1614 70 "2013-01-01 01" 292
1615 65 "2013-01-01 01" 18
1616 61 "2013-01-01 01" 70
1617 61 "2013-01-01 01" 585
1618 61 "2013-01-01 01" 923
1619 63 "2013-01-01 01" 362
1620 71 "2013-01-01 01" 419
1621 62 "2013-01-01 01" 537
1622 68 "2013-01-01 01" 208
1623 64 "2013-01-01 01" 164
1624 65 "2013-01-01 01" 3
1625 62 "2013-01-01 01" 575
1626 72 "2013-01-01 01" 288
1627 63 "2013-01-01 01" 86
1628 71 "2013-01-01 01" 719
1629 68 "2013-01-01 01" 157
1630 70 "2013-01-01 01" 382
1631 61 "2013-01-01 01" 706
1632 61 "2013-01-01 01" 1647
1633 66 "2013-01-01 01" 529
1634 69 "2013-01-01 01" 249
1635 74 "2013-01-01 01" 469
1636 75 "2013-01-01 01" 802
1637 67 "2013-01-01 01" 35
1638 75 "2013-01-01 01" 289
1639 75 "2013-01-01 01" 911
1640 71 "2013-01-01 01" 673
1641 76 "2013-01-01 01" 83
1642 74 "2013-01-01 01" 892
1643 69 "2013-01-01 01" 247
1644 74 "2013-01-01 01" 4213
1645 73 "2013-01-01 01" 189
1646 82 "2013-01-01 01" 496
1647 84 "2013-01-01 01" 462
1648 80 "2013-01-01 01" 129
1649 83 "2013-01-01 01" 541
1650 83 "2013-01-01 01" 264
1651 77 "2013-01-01 01" 61
1652 81 "2013-01-01 01" 85
1653 74 "2013-01-01 01" 183
1654 78 "2013-01-01 01" 64
1655 84 "2013-01-01 01" 241
1656 79 "2013-01-01 01" 390
1657 75 "2013-01-01 01" 517
1658 84 "2013-01-01 01" 765
1659 80 "2013-01-01 01" 261
1660 81 "2013-01-01 01" 519
1661 83 "2013-01-01 01" 305
1662 83 "2013-01-01 01" 663
1663 80 "2013-01-01 01" 450
1664 92 "2013-01-01 01" 393
1665 91 "2013-01-01 01" 319
1666 80 "2013-01-01 01" 299
1667 86 "2013-01-01 01" 2
1668 85 "2013-01-01 01" 1282
1669 89 "2013-01-01 01" 220
1670 88 "2013-01-01 01" 217
1671 78 "2013-01-01 01" 32
1672 92 "2013-01-01 01" 546
1673 87 "2013-01-01 01" 38
1674 92 "2013-01-01 01" 348
1675 88 "2013-01-01 01" 146
1676 90 "2013-01-01 01" 207
1677 91 "2013-01-01 01" 471
1678 89 "2013-01-01 01" 488
1679 92 "2013-01-01 01" 501
1680 94 "2013-01-01 01" 427
1681 96 "2013-01-01 01" 249
1682 97 "2013-01-01 01" 553
1683 94 "2013-01-01 01" 201
1684 94 "2013-01-01 01" 113
1685 96 "2013-01-01 01" 360
1686 96 "2013-01-01 01" 120
1687 95 "2013-01-01 01" 88
1688 97 "2013-01-01 01" 155
1689 96 "2013-01-01 01" 217
1690 94 "2013-01-01 01" 68
1691 100 "2013-01-01 01" 189
1692 98 "2013-01-01 01" 80
1693 100 "2013-01-01 01" 407
1694 98 "2013-01-01 01" 403
1695 99 "2013-01-01 01" 509
1696 100 "2013-01-01 01" 48
1697 101 "2013-01-01 01" 64
1698 103 "2013-01-01 01" 601
1699 106 "2013-01-01 01" 609
1700 102 "2013-01-01 01" 199
1701 104 "2013-01-01 01" 125
1702 103 "2013-01-01 01" 477
1703 106 "2013-01-01 01" 362
1704 106 "2013-01-01 01" 176
1705 105 "2013-01-01 01" 269
1706 105 "2013-01-01 01" 345
1707 104 "2013-01-01 01" 298
1708 103 "2013-01-01 01" 330
1709 104 "2013-01-01 01" 166
1710 106 "2013-01-01 01" 334
1711 106 "2013-01-01 01" 315
1712 108 "2013-01-01 01" 404
1713 107 "2013-01-01 01" 189
1714 108 "2013-01-01 01" 283
1715 109 "2013-01-01 01" 357
1716 112 "2013-01-01 01" 223
1717 112 "2013-01-01 01" 234
1718 110 "2013-01-01 01" 122
1719 110 "2013-01-01 01" 75
1720 109 "2013-01-01 01" 437
1721 111 "2013-01-01 01" 165
1722 108 "2013-01-01 01" 296
1723 110 "2013-01-01 01" 285
1724 116 "2013-01-01 01" 221
1725 118 "2013-01-01 01" 333
1726 113 "2013-01-01 01" 462
1727 114 "2013-01-01 01" 216
1728 119 "2013-01-01 01" 318
1729 115 "2013-01-01 01" 78
1730 117 "2013-01-01 01" 210
1731 116 "2013-01-01 01" 162
1732 115 "2013-01-01 01" 120
1733 114 "2013-01-01 01" 419
1734 113 "2013-01-01 01" 211
1735 118 "2013-01-01 01" 540
1736 117 "2013-01-01 01" 138
1737 125 "2013-01-01 01" 219
1738 123 "2013-01-01 01" 98
1739 122 "2013-01-01 01" 188
1740 123 "2013-01-01 01" 323
1741 125 "2013-01-01 01" 483
1742 120 "2013-01-01 01" 152
1743 121 "2013-01-01 01" 154
1744 124 "2013-01-01 01" 242
1745 124 "2013-01-01 01" 723
1746 123 "2013-01-01 01" 233
1747 122 "2013-01-01 01" 141
1748 125 "2013-01-01 01" 209
1749 128 "2013-01-01 01" 285
1750 126 "2013-01-01 01" 130
1751 128 "2013-01-01 01" 475
1752 129 "2013-01-01 01" 164
1753 131 "2013-01-01 01" 127
1754 132 "2013-01-01 01" 36
1755 131 "2013-01-01 01" 313
1756 130 "2013-01-01 01" 170
1757 129 "2013-01-01 01" 102
1758 131 "2013-01-01 01" 184
1759 127 "2013-01-01 01" 288
1760 138 "2013-01-01 01" 73
1761 129 "2013-01-01 01" 96
1762 135 "2013-01-01 01" 126
1763 128 "2013-01-01 01" 295
1764 133 "2013-01-01 01" 152
1765 137 "2013-01-01 01" 218
1766 136 "2013-01-01 01" 363
1767 133 "2013-01-01 01" 194
1768 135 "2013-01-01 01" 173
1769 136 "2013-01-01 01" 175
1770 135 "2013-01-01 01" 260
1771 134 "2013-01-01 01" 339
1772 142 "2013-01-01 01" 159
1773 137 "2013-01-01 01" 206
1774 141 "2013-01-01 01" 214
1775 143 "2013-01-01 01" 157
1776 140 "2013-01-01 01" 149
1777 142 "2013-01-01 01" 176
1778 141 "2013-01-01 01" 443
1779 139 "2013-01-01 01" 220
1780 151 "2013-01-01 01" 348
1781 147 "2013-01-01 01" 93
1782 144 "2013-01-01 01" 157
1783 146 "2013-01-01 01" 224
1784 145 "2013-01-01 01" 515
1785 149 "2013-01-01 01" 191
1786 148 "2013-01-01 01" 183
1787 150 "2013-01-01 01" 123
1788 154 "2013-01-01 01" 73
1789 151 "2013-01-01 01" 424
1790 152 "2013-01-01 01" 170
1791 153 "2013-01-01 01" 87
1792 153 "2013-01-01 01" 481
1793 155 "2013-01-01 01" 216
1794 156 "2013-01-01 01" 178
1795 154 "2013-01-01 01" 85
1796 159 "2013-01-01 01" 450
1797 160 "2013-01-01 01" 908
1798 157 "2013-01-01 01" 147
1799 159 "2013-01-01 01" 235
1800 161 "2013-01-01 01" 146
1801 164 "2013-01-01 01" 485
1802 164 "2013-01-01 01" 102
1803 165 "2013-01-01 01" 140
1804 169 "2013-01-01 01" 385
1805 163 "2013-01-01 01" 41
1806 163 "2013-01-01 01" 351
1807 164 "2013-01-01 01" 173
1808 167 "2013-01-01 01" 483
1809 166 "2013-01-01 01" 91
1810 168 "2013-01-01 01" 240
1811 173 "2013-01-01 01" 114
1812 170 "2013-01-01 01" 216
1813 170 "2013-01-01 01" 241
1814 171 "2013-01-01 01" 224
1815 176 "2013-01-01 01" 341
1816 170 "2013-01-01 01" 571
1817 175 "2013-01-01 01" 328
1818 176 "2013-01-01 01" 445
1819 179 "2013-01-01 01" 87
1820 182 "2013-01-01 01" 86
1821 177 "2013-01-01 01" 322
1822 174 "2013-01-01 01" 286
1823 175 "2013-01-01 01" 381
1824 180 "2013-01-01 01" 203
1825 180 "2013-01-01 01" 933
1826 181 "2013-01-01 01" 58
1827 183 "2013-01-01 01" 155
1828 186 "2013-01-01 01" 210
1829 186 "2013-01-01 01" 330
1830 187 "2013-01-01 01" 252
1831 185 "2013-01-01 01" 362
1832 185 "2013-01-01 01" 357
1833 186 "2013-01-01 01" 48
1834 188 "2013-01-01 01" 309
1835 189 "2013-01-01 01" 165
1836 190 "2013-01-01 01" 116
1837 189 "2013-01-01 01" 153
1838 189 "2013-01-01 01" 167
1839 192 "2013-01-01 01" 43
1840 191 "2013-01-01 01" 74
1841 193 "2013-01-01 01" 99
1842 195 "2013-01-01 01" 374
1843 194 "2013-01-01 01" 470
1844 197 "2013-01-01 01" 259
1845 196 "2013-01-01 01" 259
1846 198 "2013-01-01 01" 45
1847 199 "2013-01-01 01" 77
1848 201 "2013-01-01 01" 56
1849 200 "2013-01-01 01" 368
1850 203 "2013-01-01 01" 35
1851 202 "2013-01-01 01" 308
1852 204 "2013-01-01 01" 95
1853 208 "2013-01-01 01" 107
1854 206 "2013-01-01 01" 461
1855 207 "2013-01-01 01" 308
1856 213 "2013-01-01 01" 59
1857 209 "2013-01-01 01" 259
1858 205 "2013-01-01 01" 143
1859 211 "2013-01-01 01" 97
1860 212 "2013-01-01 01" 69
1861 210 "2013-01-01 01" 107
1862 214 "2013-01-01 01" 579
1863 216 "2013-01-01 01" 149
1864 217 "2013-01-01 01" 46
1865 218 "2013-01-01 01" 104
1866 220 "2013-01-01 01" 757
1867 222 "2013-01-01 01" 18
1868 219 "2013-01-01 01" 381
1869 221 "2013-01-01 01" 939
1870 231 "2013-01-01 01" 5
1871 224 "2013-01-01 01" 7
1872 230 "2013-01-01 01" 64
1873 228 "2013-01-01 01" 940
1874 225 "2013-01-01 01" 21
1875 227 "2013-01-01 01" 1669
1876 232 "2013-01-01 01" 905
1877 226 "2013-01-01 01" 3
1878 233 "2013-01-01 01" 483
1879 235 "2013-01-01 01" 483
1880 237 "2013-01-01 01" 551
1881 238 "2013-01-01 01" 708
1882 236 "2013-01-01 01" 53
1883 240 "2013-01-01 01" 325
1884 238 "2013-01-01 01" 689
1885 239 "2013-01-01 01" 293
1886 247 "2013-01-01 01" 324
1887 245 "2013-01-01 01" 422
1888 246 "2013-01-01 01" 251
1889 243 "2013-01-01 01" 191
1890 250 "2013-01-01 01" 225
1891 244 "2013-01-01 01" 566
1892 246 "2013-01-01 01" 384
1893 242 "2013-01-01 01" 75
1894 259 "2013-01-01 01" 521
1895 254 "2013-01-01 01" 58
1896 252 "2013-01-01 01" 253
1897 260 "2013-01-01 01" 212
1898 255 "2013-01-01 01" 619
1899 248 "2013-01-01 01" 39
1900 256 "2013-01-01 01" 388
1901 263 "2013-01-01 01" 262
1902 257 "2013-01-01 01" 239
1903 262 "2013-01-01 01" 201
1904 261 "2013-01-01 01" 270
1905 266 "2013-01-01 01" 173
1906 251 "2013-01-01 01" 11
1907 262 "2013-01-01 01" 134
1908 262 "2013-01-01 01" 181
1909 265 "2013-01-01 01" 831
1910 268 "2013-01-01 01" 206
1911 266 "2013-01-01 01" 180
1912 269 "2013-01-01 01" 720
1913 264 "2013-01-01 01" 1290
1914 268 "2013-01-01 01" 262
1915 268 "2013-01-01 01" 585
1916 270 "2013-01-01 01" 274
1917 267 "2013-01-01 01" 1408
1918 272 "2013-01-01 01" 272
1919 265 "2013-01-01 01" 230
1920 268 "2013-01-01 01" 121
1921 273 "2013-01-01 01" 179
1922 276 "2013-01-01 01" 216
1923 275 "2013-01-01 01" 523
1924 274 "2013-01-01 01" 238
1925 277 "2013-01-01 01" 103
1926 278 "2013-01-01 01" 154
1927 279 "2013-01-01 01" 289
1928 279 "2013-01-01 01" 74
1929 285 "2013-01-01 01" 137
1930 283 "2013-01-01 01" 239
1931 284 "2013-01-01 01" 126
1932 282 "2013-01-01 01" 206
1933 287 "2013-01-01 01" 147
1934 281 "2013-01-01 01" 19
1935 290 "2013-01-01 01" 55
1936 289 "2013-01-01 01" 19
1937 291 "2013-01-01 01" 328
1938 293 "2013-01-01 01" 60
1939 296 "2013-01-01 01" 2
1940 294 "2013-01-01 01" 183
1941 299 "2013-01-01 01" 9
1942 297 "2013-01-01 01" 345
1943 302 "2013-01-01 01" 360
1944 298 "2013-01-01 01" 301
1945 301 "2013-01-01 01" 1
1946 304 "2013-01-01 01" 436
1947 300 "2013-01-01 01" 49
1948 315 "2013-01-01 01" 2
1949 303 "2013-01-01 01" 337
1950 310 "2013-01-01 01" 29
1951 307 "2013-01-01 01" 1
1952 306 "2013-01-01 01" 90
1953 305 "2013-01-01 01" 757
1954 309 "2013-01-01 01" 262
1955 308 "2013-01-01 01" 6
1956 306 "2013-01-01 01" 195
1957 312 "2013-01-01 01" 276
1958 313 "2013-01-01 01" 1136
1959 319 "2013-01-01 01" 34
1960 311 "2013-01-01 01" 61
1961 317 "2013-01-01 01" 134
1962 316 "2013-01-01 01" 3
1963 321 "2013-01-01 01" 65
1964 320 "2013-01-01 01" 6
1965 325 "2013-01-01 01" 2
1966 337 "2013-01-01 01" 802
1967 328 "2013-01-01 01" 68
1968 333 "2013-01-01 01" 215
1969 336 "2013-01-01 01" 270
1970 331 "2013-01-01 01" 111
1971 334 "2013-01-01 01" 264
1972 327 "2013-01-01 01" 207
1973 326 "2013-01-01 01" 36
1974 323 "2013-01-01 01" 3
1975 324 "2013-01-01 01" 40
1976 340 "2013-01-01 01" 22
1977 332 "2013-01-01 01" 100
1978 339 "2013-01-01 01" 51
1979 341 "2013-01-01 01" 4
1980 330 "2013-01-01 01" 286
1981 347 "2013-01-01 01" 61
1982 338 "2013-01-01 01" 4
1983 345 "2013-01-01 01" 210
1984 343 "2013-01-01 01" 4
1985 351 "2013-01-01 01" 126
1986 348 "2013-01-01 01" 245
1987 335 "2013-01-01 01" 11
1988 344 "2013-01-01 01" 12
1989 346 "2013-01-01 01" 10
1990 359 "2013-01-01 01" 225
1991 363 "2013-01-01 01" 58
1992 355 "2013-01-01 01" 11
1993 354 "2013-01-01 01" 3
1994 361 "2013-01-01 01" 56
1995 353 "2013-01-01 01" 11
1996 364 "2013-01-01 01" 24
1997 356 "2013-01-01 01" 2
1998 367 "2013-01-01 01" 41
1999 362 "2013-01-01 01" 103
[truncated: 998,000+ more rows]
